# Supplementary material for: The role of domestic violence in fatal mass shootings in the United States, 2014–2019
Source: Inj Epidemiol. 2021 May 31;8:38. doi: 10.1186/s40621-021-00330-0 (PMC8165999; doi:10.1186/s40621-021-00330-0)
Supplement: Supplementary file 2 — Additional file 2. [file 40621_2021_330_MOESM2_ESM.xlsx]

## Sheet: All shootings
Year	State	Date	Location	# killed	# injured	DV-related	History of DV evidence	Offender death	Deaths without shooter(s)	Shot or killed without shooter(s)
2014
	Utah	2014-01-16	37 N. 630 West, Spanish Fork, Utah	5 (including shooter)	0	Yes		Suicide	4	4
	California	2014-02-20	300 W 1st St, Alturas, California	4	2	Yes		No	4	6
	Indiana	2014-02-20	3400 block of South Parker, Indianapolis, Indiana	4	0	No		No	4	4
	Texas	2014-07-09	711 Leaflet Ln, Spring, Texas	6	1	Yes		No	6	7
	Maine	2014-07-26	35 Water Street, Saco, Maine	5 (including shooter)	0	Yes		Suicide	4	4
	Virginia	2014-08-03	4400 block of Rixeyville Road, Culpeper, Virginia	5 (including shooter)	0	Yes		Suicide	4	4
	Florida	2014-09-18	NW 30th Street and NW 39th Terrace, Bell, Floirda	8 (including shooter)	0	Yes		Suicide	7	7
	New York	2014-10-08	1846 Western Ave, Guilderland, New York	4	0	Unknown		Unknown	4	4
	Washington	2014-10-24	5611 108th St NE, Marysville, Washington	5 (including shooter)	1	Yes		Suicide	4	5
	Missouri	2014-11-15	2555 N. Glenstone, Springfield, Missouri	4	0	Unknown		Unknown	4	4
	Ohio	2014-11-22	1443 E 92nd St, Cleveland, Ohio	5	1	No		No	5	6
	Pennsylvania	2014-12-15	100 block of West 5th St, Lansdale, Pennsylvania	6	0	Yes		Yes, not by firearm (overdose)	6	6
	Illinois	2014-12-20	3200 block of Montrose Avenue, Rockford, Illinois	4	0	Yes		No	4	4
2015
	California	2015-01-09	Laguna St and Page St, San Fran California	4	0	No		No	4	4
	Georgia	2015-01-31	100 block of Woodstream Trail, Lagrange GA	4 (one other killed but not shot)	0	Yes		No	4	4
	Georgia	2015-02-07	3640 Willow Tree Circle, Douglasville GA	5 (including shooter)	2	Yes		Suicide	4	6
	Missouri	2015-02-26	18279 Highway H, Tyrone MO	8 (including shooter)	1	Yes		Suicide	7	8
	Indiana	2015-03-24	3100 block of North Harding Street, Indianapolis IN	4	0	No		No	4	4
	Arizona	2015-04-16	4300 block of East Anderson Drive, Phoenix AZ	5 (including shooter)	0	Yes		Suicide	4	4
	Arizona	2015-05-12	800 block of West Calle Medina Road, Tucson AZ	5 (including shooter)	0	Yes		Suicide	4	4
	Texas	2015-05-17	4671 S Jack Kultgen Fwy, Waco TX	9	18	Unknown		Unknown	9	27
	Montana	2015-06-07	Boulder Creek Road, Deer Lodge MT	5 (including shooter)	0	Yes		Suicide	4	4
	Ohio	2015-06-13	1623 E. Hudson Street, Columbus OH	4	1	No		No	4	5
	South Carolina	2015-06-17	110 Calhoun Street, Charleston SC	9	0	No		No	9	9
	South Carolina	2015-07-15	7050 Old State Road, Holly Hill SC	4	1	Unknown		Unknown	4	5
	Tennessee	2015-07-16	4051 Amnicola Highway, Chattanooga TN	6 (including shooter)	2	No		Killed by police	5	7
	Georgia	2015-07-22	5500 block of Old Atlanta Road, Suwanee GA	5 (including shooter)	0	Yes		Suicide	4	4
	Vermont	2015-08-07	3182 Airport Rd, Barre (Berlin) VT	4	0	Yes		No	4	4
	Texas	2015-08-08	2211 Falling Oaks, Houston TX	8	0	Yes		No	8	8
	Minnesota	2015-09-10	Channel Drive, Excelsior (Greenwood) MN	5 (including shooter)	0	Yes		Suicide	4	4
	South Dakota	2015-09-17	36705 379th Street, Geddes SD	6 (including shooter)	0	Yes		Suicide	5	5
	Oregon	2015-10-01	1140 Umpqua College Rd, Roseburg OR	10 (including shooter)	8	No		Suicide	9	17
	South Carolina	2015-11-02	2217 Refuge Road, Pendleton SC	4	0	Unknown		Unknown	4	4
	Texas	2015-11-15	800 block of An County Rd 2217, Tennessee Colony TX	6	0	History of DV	https://www.dailymail.co.uk/news/article-3325766/How-Texas-campground-massacre-unfolded-drunken-wife-beating-local-obsessed-idea-outdoors-loving-family-stolen-land-family-squatted-years.html	No	6	6
	California	2015-12-02	1365 South Waterman Avenue, San Bernardino CA	16 (including shooters)	22	No		Both killed by police	14	36
2016
	Virginia	2016-01-27	1401 N. George Washington Hwy, Chesapeake	6 (including shooter)	0	Yes		Suicide	5	5
	Missouri	2016-02-19	4100 block of Buena Vista Road, Edgerton	4	0	Yes		No	4	4
	Michigan	2016-02-20	5581 Cracker Barrel Blvd, Kalamazoo	6	2	No		No	6	8
	Arizona	2016-02-23	4812 West Sunnyside Ave, Glendale	5 (including shooter)	0	Yes		Killed by police	4	4
	Washington	2016-02-26	300 block of Horseshoe Rd., Belfair	5 (including shooter)	0	Yes		Suicide	4	4
	Kansas	2016-03-07	3000 block of South 36th Street, Kansas City	5	0	History of DV	https://www.kansascity.com/news/local/crime/article66764522.html	No	5	5
	Pennsylvania	2016-03-09	1304 Franklin Ave, Pittsburgh	5	3	Unknown		Unknown	5	8
	Ohio	2016-04-22	4077 Union Hill Rd, Piketon	8	0	Yes		No	8	8
	Georgia	2016-04-22	3162 Johnson Drive, Appling	6 (including shooter)	0	Yes		Suicide	5	5
	Georgia	2016-05-15	Rossman Dairy Road, Moultrie	5	0	No		No	5	5
	New Mexico	2016-06-11	2300 block of Davis Ave, Roswell	5	0	Yes		No	5	5
	Florida	2016-06-12	1912 S Orange Avenue, Orlando	50 (including shooter)	53	History of DV	https://www.orlandosentinel.com/news/pulse-orlando-nightclub-shooting/os-noor-salman-trial-preview-psych-20180228-story.html	Killed by police	49	102
	Nevada	2016-06-29	6100 block of West Lake Mead Boulevard, Las Vegas	5 (including shooter)	0	Yes		Suicide	4	4
	Texas	2016-07-07	800 Main St, Dallas	5	11	No		Killed by police (not with a gun)	5	16
	Pennsylvania	2016-08-06	51 Winding Brook Drive, Reading (Sinking Spring)	5 (including shooter)	0	Yes		Suicide	4	4
	Alabama	2016-08-20	Jim Platt Road, Citronelle	5	0	Yes		No	5	5
	Texas	2016-09-08	8330 Linden Rd, Del Valle	4	0	Unknown		Unknown	4	4
	Washington	2016-09-23	201 Cascade Mall Dr, Burlington	5	0	History of DV	https://www.latimes.com/nation/la-na-washington-shooting-20160925-snap-story.html	No	5	5
	Illinois	2016-10-01	17250E Road, Pembroke Township	4	0	No		No	4	4
	California	2016-10-15	2918 Rimpau Blvd, Los Angeles	4	11	Unknown		Unknown	4	15
	Georgia	2016-10-27	600 block of Moccasin Gap Road, Jackson	4	0	No		No	4	4
	Texas	2016-12-09	15300 block of Market, Channelview	4	0	Unknown		Unknown	4	4
	Illinois	2016-12-17	100 block of W 105th St, Chicago (Roseland)	5	0	No		No	5	5
	North Carolina	2016-12-24	2241 Banks Lane East, Wilson	4	0	No		No	4	4
2017
	Florida	2017-01-06	100 Terminal Dr, Fort Lauderdale	5	6	History of DV	https://www.npr.org/sections/thetwo-way/2017/01/07/508697034/what-we-know-about-the-fort-lauderdale-shooting-suspect	No	5	11
	Washington	2017-01-27	Tenino Dr W, Bremerton	4	0	Unknown		Unknown	4	4
	Mississippi	2017-02-06	11th Street, Yazoo City	4	0	No		No	4	4
	Mississippi	2017-02-21	Butts Road, Toomsuba	4	0	Yes		No	4	4
	Wisconsin	2017-03-22	1133 E Grand Ave, Rothschild	5 (including shooter)	0	Yes		Killed by police	4	4
	Illinois	2017-03-30	2704 E 75th St, Chicago	4	0	Unknown		Unknown	4	4
	Texas	2017-04-07	3829 Mount Pleasant St, Houston	5 (including shooter)	0	Yes		Suicide	4	4
	Mississippi	2017-05-27	2871 Lee Dr, Bogue Chitto	8	0	Yes		No	8	8
	Florida	2017-06-05	2427 Forsyth Rd, Orlando	6 (including shooter)	0	No		Suicide	5	5
	New Mexico	2017-06-15	491 NM 111, La Madera	5	0	Yes		No	5	5
	North Carolina	2017-08-21	980 Fishing Creek Rd, Whitakers	4	0	Unknown		Unknown	4	4
	Missouri	2017-08-24	10400 block of Balmoral Dr, Saint Louis	4	0	No		No	4	4
	Texas	2017-09-10	1712 West Spring Creek Parkway, Plano	9 (including shooter)	1	Yes		Killed by police	8	9
	Nevada	2017-10-01	3950 Las Vegas Blvd S, Las Vegas	61 (including shooter)	411	No		Suicide	60	471
	Arizona	2017-10-05	400 block of W 13th Street, Casa Grande	4	0	Yes		No	4	4
	Ohio	2017-10-11	15497 SR 93, Pedro	4	0	Yes		No	4	4
	Texas	2017-11-05	216 4th St, Sutherland Springs	27 (including shooter)	20	Yes		Suicide	26	46
	California	2017-11-14	17357 Stagecoach Rd, Corning	6 (including shooter)	11	Yes		Suicide	5	16
	New Jersey	2017-12-31	635 Wall St, Long Branch	4	0	Yes		No	4	4
2018
	Pennsylvania	2018-01-28	1301 Indian Creek Valley Rd, Melcroft	5 (including shooter)	0	Yes		Suicide	4	4
	Pennsylvania	2018-01-28	123 S 3rd St, Reading	4	0	Unknown		Unknown	4	4
	Kentucky	2018-02-10	413 Mill Street, Paintsville	5 (including shooter)	0	Yes		Suicide	4	4
	Florida	2018-02-14	5901 Pine Island Rd, Pompano Beach (Parkland)	17	17	History of DV	https://qz.com/1208345/parkland-florida-attack-school-shooter-nikolas-cruz-abused-women-like-most-mass-killers	No	17	34
	Michigan	2018-02-26	22000 block of Fenkell Ave, Detroit	5 (including shooter)	0	Yes		Suicide	4	4
	Tennessee	2018-04-22	3571 Murfreesboro Pike, Antioch	4	2	No		No	4	6
	Texas	2018-05-16	610 Lone Star Park Ln, Ponder	5 (including shooter)	1	Yes		Suicide	4	5
	Texas	2018-05-18	16000 Hwy 6, Santa Fe	10	13	No		No	10	23
	Florida	2018-06-11	4932 Eaglesmere Dr, Orlando	5 (including shooter)	1	Yes		Suicide	4	5
	Maryland	2018-06-28	888 Bestgate Rd, Annapolis	5	0	No		No	4	4
	Delaware	2018-07-09	2709 Ferris Rd, Wilmington	5 (including shooter)	0	Yes		Suicide	4	4
	Texas	2018-07-27	603 East Avenue J, Robstown	5 (including shooter)	0	Yes		Suicide	4	4
	California	2018-09-12	660 Manwell Blvd, Bakersfield	6 (including shooter)	0	Yes		Suicide	5	5
	Texas	2018-10-13	511 Wilburn St, Taft	4	1	No		No	4	5
	Tennessee	2018-10-15	1075 Carters Creek Pike, Columbia	5 (including shooter)	0	Yes		Suicide	4	4
	Pennsylvania	2018-10-27	5898 Wilkins Ave, Pittsburgh	11	6	No		No	11	17
	California	2018-11-07	99 Rolling Oaks Dr, Thousand Oaks	13 (including shooter)	1	No		Suicide	12	13
	Pennsylvania	2018-11-19	5100 block of Malcolm St, Philadelphia	4	0	No		No	4	4
	Missouri	2018-12-28	150 Whetstone Dr, Saint Charles	4	0	Yes		No	4	4
2019
	Florida	2019-01-23	1901 US 27 S	5	0	No		No	5	5
	Georgia	2019-01-24	319 Williamson St	4	1	Yes		No	4	5
	Louisiana	2019-01-26	42350 Church Point Rd	5	0	Yes		No	5	5
	California	2019-02-03	E Sunny Dunes Rd and El Placer Rd	4	0	No		No	4	4
	Texas	2019-02-11	3628 FM 3126	5 (including shooter)	0	Yes		Suicide	4	4
	Illinois	2019-02-15	641 Archer Ave	6 (including shooter)	6	History of DV	https://www.vox.com/2019/2/16/18227655/aurora-shooter-gun-domestic-violence	Killed by police	5	11
	Mississippi	2019-02-16	1214 Foxhill Dr	5 (including shooter)	0	Yes		Killed by police	4	4
	Ohio	2019-04-28	4637 Wyndtree Dr	4	0	Yes		No	4	4
	Missouri	2019-05-13	4047 Shreve Ave	4	1	Unknown		Unknown	4	5
	Virginia	2019-05-31	2405 Courthouse Drive	13 (including shooter)	4	No		Killed by police	12	16
	Washington	2019-06-08	5151 Medicine Valley Rd	5	2	No		No	5	7
	California	2019-06-21	519 West Taylor St	5 (including shooter)	0	Yes		Suicide	4	4
	California	2019-06-23	568 Habbitts Court	5 (including shooter)	0	Yes		Suicide	4	4
	Missouri	2019-07-06	1921 Chambers Rd	5	0	History of DV	https://www.stltoday.com/news/local/crime-and-courts/two-men-arrested-in-slayings-of-five-men-at-north/article_edc8905e-8b47-5454-bc5a-5df531f318ae.html	No	5	5
	California	2019-07-25	21901 Roscoe Boulevard	4	2	Yes		No	4	6
	Wisconsin	2019-07-28	16964 54th Ave	5 (including shooter)	2	Yes		Suicide	4	6
	Texas	2019-08-03	7101 Gateway Blvd	23	23	No		No	23	46
	Ohio	2019-08-04	419 E 5th St	10 (including shooter)	17	Yes		Killed by police	9	26
	Texas	2019-08-31	8250 TX 191	8 (including shooter)	25	No		Killed by police	7	32
	Alabama	2019-09-02	25019 Ridge Road	5	0	Yes		No	5	5
	New Mexico	2019-09-12	1028 Lura Pl SW	4	2	Unknown		Unknown	4	6
	Ohio	2019-09-21	3616 East 144th St	4	0	Unknown		Unknown	4	4
	Texas	2019-09-29	4100 block of Highland Ave	4	0	No		No	4	4
	Kansas	2019-10-06	1013 Central Ave	4	5	History of DV	https://heavy.com/news/2019/10/javier-alatorre-hugo-villanueva-morales/	No	4	9
	Massachusetts	2019-10-07	135 Centre Ave	5 (including shooter)	0	Yes		Suicide	4	4
	Illinois	2019-10-12	6733 W Irving Park Rd	5	0	No		No	5	5
	Pennsylvania	2019-10-30	5026 Walton Ave	4	0	Yes		No	4	4
	California	2019-10-31	114 Lucille Way	5	3	Unknown		Unknown	5	8
	California	2019-11-16	2152 Flintridge Dr	6 (including shooter)	0	Yes		Suicide	5	5
	California	2019-11-17	5361 E Lamona Ave	4	6	No		No	4	10
	New Jersey	2019-12-10	223 Martin Luther King Dr	6 (including 2 shooters)	3	History of DV	https://www.usatoday.com/story/news/nation/2019/12/12/jersey-city-shooter-david-anderson-had-lengthy-criminal-history/4414579002/	Both killed by police	4	7
									786	1519
NOTE: If readers visit the GVA dataset, they will notice that 161 incidents are listed as involving four or more deaths. However, 33 of these incidents included the shooters in the death count. When shooters are excluded, the actual number of GVA incidents meeting our working definition of mass shootings is 128.

## Sheet: Main analysis (No Vegas, exclud
Year	State	Date	Location	# killed	# injured	DV-related	History of DV evidence	Offender death	Deaths without shooter(s)	Shot or killed without shooter(s)
2014
	Utah	2014-01-16	37 N. 630 West, Spanish Fork, Utah	5 (including shooter)	0	Yes		Suicide	4	4
	California	2014-02-20	300 W 1st St, Alturas, California	4	2	Yes		No	4	6
	Indiana	2014-02-20	3400 block of South Parker, Indianapolis, Indiana	4	0	No		No	4	4
	Texas	2014-07-09	711 Leaflet Ln, Spring, Texas	6	1	Yes		No	6	7
	Maine	2014-07-26	35 Water Street, Saco, Maine	5 (including shooter)	0	Yes		Suicide	4	4
	Virginia	2014-08-03	4400 block of Rixeyville Road, Culpeper, Virginia	5 (including shooter)	0	Yes		Suicide	4	4
	Florida	2014-09-18	NW 30th Street and NW 39th Terrace, Bell, Floirda	8 (including shooter)	0	Yes		Suicide	7	7
	Washington	2014-10-24	5611 108th St NE, Marysville, Washington	5 (including shooter)	1	Yes		Suicide	4	5
	Ohio	2014-11-22	1443 E 92nd St, Cleveland, Ohio	5	1	No		No	5	6
	Pennsylvania	2014-12-15	100 block of West 5th St, Lansdale, Pennsylvania	6	0	Yes		Yes, not by firearm (overdose)	6	6
	Illinois	2014-12-20	3200 block of Montrose Avenue, Rockford, Illinois	4	0	Yes		No	4	4
2015
	California	2015-01-09	Laguna St and Page St, San Fran California	4	0	No		No	4	4
	Georgia	2015-01-31	100 block of Woodstream Trail, Lagrange GA	4 (one other killed but not shot)	0	Yes		No	4	4
	Georgia	2015-02-07	3640 Willow Tree Circle, Douglasville GA	5 (including shooter)	2	Yes		Suicide	4	6
	Missouri	2015-02-26	18279 Highway H, Tyrone MO	8 (including shooter)	1	Yes		Suicide	7	8
	Indiana	2015-03-24	3100 block of North Harding Street, Indianapolis IN	4	0	No		No	4	4
	Arizona	2015-04-16	4300 block of East Anderson Drive, Phoenix AZ	5 (including shooter)	0	Yes		Suicide	4	4
	Arizona	2015-05-12	800 block of West Calle Medina Road, Tucson AZ	5 (including shooter)	0	Yes		Suicide	4	4
	Montana	2015-06-07	Boulder Creek Road, Deer Lodge MT	5 (including shooter)	0	Yes		Suicide	4	4
	Ohio	2015-06-13	1623 E. Hudson Street, Columbus OH	4	1	No		No	4	5
	South Carolina	2015-06-17	110 Calhoun Street, Charleston SC	9	0	No		No	9	9
	Tennessee	2015-07-16	4051 Amnicola Highway, Chattanooga TN	6 (including shooter)	2	No		Killed by police	5	7
	Georgia	2015-07-22	5500 block of Old Atlanta Road, Suwanee GA	5 (including shooter)	0	Yes		Suicide	4	4
	Vermont	2015-08-07	3182 Airport Rd, Barre (Berlin) VT	4	0	Yes		No	4	4
	Texas	2015-08-08	2211 Falling Oaks, Houston TX	8	0	Yes		No	8	8
	Minnesota	2015-09-10	Channel Drive, Excelsior (Greenwood) MN	5 (including shooter)	0	Yes		Suicide	4	4
	South Dakota	2015-09-17	36705 379th Street, Geddes SD	6 (including shooter)	0	Yes		Suicide	5	5
	Oregon	2015-10-01	1140 Umpqua College Rd, Roseburg OR	10 (including shooter)	8	No		Suicide	9	17
	Texas	2015-11-15	800 block of An County Rd 2217, Tennessee Colony TX	6	0	History of DV	https://www.dailymail.co.uk/news/article-3325766/How-Texas-campground-massacre-unfolded-drunken-wife-beating-local-obsessed-idea-outdoors-loving-family-stolen-land-family-squatted-years.html	No	6	6
	California	2015-12-02	1365 South Waterman Avenue, San Bernardino CA	16 (including shooters)	22	No		Both killed by police	14	36
2016
	Virginia	2016-01-27	1401 N. George Washington Hwy, Chesapeake	6 (including shooter)	0	Yes		Suicide	5	5
	Missouri	2016-02-19	4100 block of Buena Vista Road, Edgerton	4	0	Yes		No	4	4
	Michigan	2016-02-20	5581 Cracker Barrel Blvd, Kalamazoo	6	2	No		No	6	8
	Arizona	2016-02-23	4812 West Sunnyside Ave, Glendale	5 (including shooter)	0	Yes		Killed by police	4	4
	Washington	2016-02-26	300 block of Horseshoe Rd., Belfair	5 (including shooter)	0	Yes		Suicide	4	4
	Kansas	2016-03-07	3000 block of South 36th Street, Kansas City	5	0	History of DV	https://www.kansascity.com/news/local/crime/article66764522.html	No	5	5
	Ohio	2016-04-22	4077 Union Hill Rd, Piketon	8	0	Yes		No	8	8
	Georgia	2016-04-22	3162 Johnson Drive, Appling	6 (including shooter)	0	Yes		Suicide	5	5
	Georgia	2016-05-15	Rossman Dairy Road, Moultrie	5	0	No		No	5	5
	New Mexico	2016-06-11	2300 block of Davis Ave, Roswell	5	0	Yes		No	5	5
	Florida	2016-06-12	1912 S Orange Avenue, Orlando	50 (including shooter)	53	History of DV	https://www.orlandosentinel.com/news/pulse-orlando-nightclub-shooting/os-noor-salman-trial-preview-psych-20180228-story.html	Killed by police	49	102
	Nevada	2016-06-29	6100 block of West Lake Mead Boulevard, Las Vegas	5 (including shooter)	0	Yes		Suicide	4	4
	Texas	2016-07-07	800 Main St, Dallas	5	11	No		Killed by police (not with a gun)	5	16
	Pennsylvania	2016-08-06	51 Winding Brook Drive, Reading (Sinking Spring)	5 (including shooter)	0	Yes		Suicide	4	4
	Alabama	2016-08-20	Jim Platt Road, Citronelle	5	0	Yes		No	5	5
	Washington	2016-09-23	201 Cascade Mall Dr, Burlington	5	0	History of DV	https://www.latimes.com/nation/la-na-washington-shooting-20160925-snap-story.html	No	5	5
	Illinois	2016-10-01	17250E Road, Pembroke Township	4	0	No		No	4	4
	Georgia	2016-10-27	600 block of Moccasin Gap Road, Jackson	4	0	No		No	4	4
	Illinois	2016-12-17	100 block of W 105th St, Chicago (Roseland)	5	0	No		No	5	5
	North Carolina	2016-12-24	2241 Banks Lane East, Wilson	4	0	No		No	4	4
2017
	Florida	2017-01-06	100 Terminal Dr, Fort Lauderdale	5	6	History of DV	https://www.npr.org/sections/thetwo-way/2017/01/07/508697034/what-we-know-about-the-fort-lauderdale-shooting-suspect	No	5	11
	Mississippi	2017-02-06	11th Street, Yazoo City	4	0	No		No	4	4
	Mississippi	2017-02-21	Butts Road, Toomsuba	4	0	Yes		No	4	4
	Wisconsin	2017-03-22	1133 E Grand Ave, Rothschild	5 (including shooter)	0	Yes		Killed by police	4	4
	Texas	2017-04-07	3829 Mount Pleasant St, Houston	5 (including shooter)	0	Yes		Suicide	4	4
	Mississippi	2017-05-27	2871 Lee Dr, Bogue Chitto	8	0	Yes		No	8	8
	Florida	2017-06-05	2427 Forsyth Rd, Orlando	6 (including shooter)	0	No		Suicide	5	5
	New Mexico	2017-06-15	491 NM 111, La Madera	5	0	Yes		No	5	5
	Missouri	2017-08-24	10400 block of Balmoral Dr, Saint Louis	4	0	No		No	4	4
	Texas	2017-09-10	1712 West Spring Creek Parkway, Plano	9 (including shooter)	1	Yes		Killed by police	8	9
	Arizona	2017-10-05	400 block of W 13th Street, Casa Grande	4	0	Yes		No	4	4
	Ohio	2017-10-11	15497 SR 93, Pedro	4	0	Yes		No	4	4
	Texas	2017-11-05	216 4th St, Sutherland Springs	27 (including shooter)	20	Yes		Suicide	26	46
	California	2017-11-14	17357 Stagecoach Rd, Corning	6 (including shooter)	11	Yes		Suicide	5	16
	New Jersey	2017-12-31	635 Wall St, Long Branch	4	0	Yes		No	4	4
2018
	Pennsylvania	2018-01-28	1301 Indian Creek Valley Rd, Melcroft	5 (including shooter)	0	Yes		Suicide	4	4
	Kentucky	2018-02-10	413 Mill Street, Paintsville	5 (including shooter)	0	Yes		Suicide	4	4
	Florida	2018-02-14	5901 Pine Island Rd, Pompano Beach (Parkland)	17	17	History of DV	https://qz.com/1208345/parkland-florida-attack-school-shooter-nikolas-cruz-abused-women-like-most-mass-killers	No	17	34
	Michigan	2018-02-26	22000 block of Fenkell Ave, Detroit	5 (including shooter)	0	Yes		Suicide	4	4
	Tennessee	2018-04-22	3571 Murfreesboro Pike, Antioch	4	2	No		No	4	6
	Texas	2018-05-16	610 Lone Star Park Ln, Ponder	5 (including shooter)	1	Yes		Suicide	4	5
	Texas	2018-05-18	16000 Hwy 6, Santa Fe	10	13	No		No	10	23
	Florida	2018-06-11	4932 Eaglesmere Dr, Orlando	5 (including shooter)	1	Yes		Suicide	4	5
	Maryland	2018-06-28	888 Bestgate Rd, Annapolis	5	0	No		No	4	4
	Delaware	2018-07-09	2709 Ferris Rd, Wilmington	5 (including shooter)	0	Yes		Suicide	4	4
	Texas	2018-07-27	603 East Avenue J, Robstown	5 (including shooter)	0	Yes		Suicide	4	4
	California	2018-09-12	660 Manwell Blvd, Bakersfield	6 (including shooter)	0	Yes		Suicide	5	5
	Texas	2018-10-13	511 Wilburn St, Taft	4	1	No		No	4	5
	Tennessee	2018-10-15	1075 Carters Creek Pike, Columbia	5 (including shooter)	0	Yes		Suicide	4	4
	Pennsylvania	2018-10-27	5898 Wilkins Ave, Pittsburgh	11	6	No		No	11	17
	California	2018-11-07	99 Rolling Oaks Dr, Thousand Oaks	13 (including shooter)	1	No		Suicide	12	13
	Pennsylvania	2018-11-19	5100 block of Malcolm St, Philadelphia	4	0	No		No	4	4
	Missouri	2018-12-28	150 Whetstone Dr, Saint Charles	4	0	Yes		No	4	4
2019
	Florida	2019-01-23	1901 US 27 S	5	0	No		No	5	5
	Georgia	2019-01-24	319 Williamson St	4	1	Yes		No	4	5
	Louisiana	2019-01-26	42350 Church Point Rd	5	0	Yes		No	5	5
	California	2019-02-03	E Sunny Dunes Rd and El Placer Rd	4	0	No		No	4	4
	Texas	2019-02-11	3628 FM 3126	5 (including shooter)	0	Yes		Suicide	4	4
	Illinois	2019-02-15	641 Archer Ave	6 (including shooter)	6	History of DV	https://www.vox.com/2019/2/16/18227655/aurora-shooter-gun-domestic-violence	Killed by police	5	11
	Mississippi	2019-02-16	1214 Foxhill Dr	5 (including shooter)	0	Yes		Killed by police	4	4
	Ohio	2019-04-28	4637 Wyndtree Dr	4	0	Yes		No	4	4
	Virginia	2019-05-31	2405 Courthouse Drive	13 (including shooter)	4	No		Killed by police	12	16
	Washington	2019-06-08	5151 Medicine Valley Rd	5	2	No		No	5	7
	California	2019-06-21	519 West Taylor St	5 (including shooter)	0	Yes		Suicide	4	4
	California	2019-06-23	568 Habbitts Court	5 (including shooter)	0	Yes		Suicide	4	4
	Missouri	2019-07-06	1921 Chambers Rd	5	0	History of DV	https://www.stltoday.com/news/local/crime-and-courts/two-men-arrested-in-slayings-of-five-men-at-north/article_edc8905e-8b47-5454-bc5a-5df531f318ae.html	No	5	5
	California	2019-07-25	21901 Roscoe Boulevard	4	2	Yes		No	4	6
	Wisconsin	2019-07-28	16964 54th Ave	5 (including shooter)	2	Yes		Suicide	4	6
	Texas	2019-08-03	7101 Gateway Blvd	23	23	No		No	23	46
	Ohio	2019-08-04	419 E 5th St	10 (including shooter)	17	Yes		Killed by police	9	26
	Texas	2019-08-31	8250 TX 191	8 (including shooter)	25	No		Killed by police	7	32
	Alabama	2019-09-02	25019 Ridge Road	5	0	Yes		No	5	5
	Texas	2019-09-29	4100 block of Highland Ave	4	0	No		No	4	4
	Kansas	2019-10-06	1013 Central Ave	4	5	History of DV	https://heavy.com/news/2019/10/javier-alatorre-hugo-villanueva-morales/	No	4	9
	Massachusetts	2019-10-07	135 Centre Ave	5 (including shooter)	0	Yes		Suicide	4	4
	Illinois	2019-10-12	6733 W Irving Park Rd	5	0	No		No	5	5
	Pennsylvania	2019-10-30	5026 Walton Ave	4	0	Yes		No	4	4
	California	2019-11-16	2152 Flintridge Dr	6 (including shooter)	0	Yes		Suicide	5	5
	California	2019-11-17	5361 E Lamona Ave	4	6	No		No	4	10
	New Jersey	2019-12-10	223 Martin Luther King Dr	6 (including 2 shooters)	3	History of DV	https://www.usatoday.com/story/news/nation/2019/12/12/jersey-city-shooter-david-anderson-had-lengthy-criminal-history/4414579002/	Both killed by police	4	7
									651	934

## Sheet: MB coding
State	Date	Shooter Name & Age	Sex/Gender	Location	# killed	MB Offender death	LG offender death	# injured	MB coding	LG coding	Coding issue resovled	News stories	GVA Incident	Other
	2014
Utah	2014-01-16	Josh Boren, 34	M	37 N. 630 West, Spanish Fork, Utah	5 (including shooter)	Yes	Suicide	0	Y	Yes		https://www.deseretnews.com/article/865594341/5-found-dead-in-Spanish-Fork-home-suspected-murder-suicide.html	https://www.gunviolencearchive.org/incident/97365	"Alarming new details were revealed in the report that allege abuse by Joshua Boren against his wife, lingering anger against his mother, and drug, sex and pornography addictions that contributed to a troubled life and the collapse of his marriage" https://www.deseretnews.com/article/865606440/Officer-who-killed-family-had-dark-side-struggled-since-childhood.html
California	2014-02-20	Cherie Lash Rhoades, 47	F	300 W 1st St, Alturas, California	4	No		2	Y	Yes		https://sanfrancisco.cbslocal.com/2014/02/20/4-dead-2-injured-in-shooting-at-norcal-tribal-headquarters/	https://www.gunviolencearchive.org/incident/108649	FEMALE
Indiana	2014-02-20	Kenneth Rackemann, 26 (3 co-defendants, too)	M	3400 block of South Parker, Indianapolis, Indiana	4	No		0	N	No		https://fox59.com/2015/12/14/suspect-in-quadruple-indianapolis-slaying-backs-out-of-plea-deal-during-hearing/	https://www.gunviolencearchive.org/incident/108691
Texas	2014-07-09	Ronald Haskell, 36	M	711 Leaflet Ln, Spring, Texas	6	No		1	Y	Yes		https://www.chron.com/neighborhood/spring/news/article/Death-penalty-trial-set-for-man-accused-in-Spring-9186401.php	https://www.gunviolencearchive.org/incident/156670	Ex wife had order against him: https://www.motherjones.com/politics/2014/07/restraining-order-ronald-lee-haskell/
Maine	2014-07-26	Joel Smith, 33	M	35 Water Street, Saco, Maine	5 (including shooter)	Yes	Suicide	0	Y	Yes		https://bangordailynews.com/2014/11/18/news/portland/saco-man-who-killed-family-self-had-stopped-taking-antidepressants-because-he-lost-his-insurance/	https://www.gunviolencearchive.org/incident/164513	He threatened suicide
Virginia	2014-08-03	Clarence Washington	M	4400 block of Rixeyville Road, Culpeper, Virginia	5	Yes		0	Y	Yes		https://www.nbcwashington.com/news/local/Five-Found-Dead-in-Culpeper-Virginia-Home-269806131.html	https://www.gunviolencearchive.org/incident/168844
Florida	2014-09-18	Don Charles Spirit, 51	M	NW 30th Street and NW 39th Terrace, Bell, Floirda	8 (including shooter)	Yes	Suicide	0	Y	Yes		https://www.gainesville.com/news/20140918/2-adults-six-children-dead-in-gilchrist-shootings/1	https://www.gunviolencearchive.org/incident/192851
New York	2014-10-08	Unknown	Unknown	1846 Western Ave, Guilderland, New York	4	No		0	N	UNKNOWN		https://www.timesunion.com/local/article/Year-after-slaughter-of-Guilderland-family-6551378.php	https://www.gunviolencearchive.org/incident/204254	family of 4 dead
Washington	2014-10-24	Jaylen Fryberg, 15	M	5611 108th St NE, Marysville, Washington	5 (including shooter)	Yes	Suicide	1	Y	Yes		https://www.cnn.com/2014/10/25/us/washington-school-shooting/index.html	https://www.gunviolencearchive.org/incident/210363	shot cousins
Missouri	2014-11-15	Unknown		2555 N. Glenstone, Springfield, Missouri	4			0	N	UNKNOWN		https://www.news-leader.com/story/news/crime/2017/04/06/murder-charges-limbo-springfield-man-gets-10-years-gun-charge/100128670/	https://www.gunviolencearchive.org/incident/221347	No proof suspect committed the murders
Ohio	2014-11-22	James Sparks-Henderson, 20	M	1443 E 92nd St, Cleveland, Ohio	5	No		1	N	No		https://www.cleveland.com/metro/index.ssf/2017/01/cleveland_quintuple_homicide_s_3.html	https://www.gunviolencearchive.org/incident/223651	mental illness?
Pennsylvania	2014-12-15	Bradley William Stone, 35	M	100 block of West 5th St, Lansdale, Pennsylvania	6 (shooter died from drugs)	Yes		0	Y	Yes		https://www.nytimes.com/2014/12/25/us/bradley-stone-autopsy-finds-overdose.html	https://www.gunviolencearchive.org/incident/263556	PTSD?
Illinois	2014-12-20	Calvin L. Carter, 22	M	3200 block of Montrose Avenue, Rockford, Illinois	4	No		0	Y	Yes		https://www.rrstar.com/news/20170717/calvin-carter-found-guilty-in-rockford-quadruple-homicide	https://www.gunviolencearchive.org/incident/266407	former gf & her two kids, her bf
	2015
California	2015-01-09	Lee Farley, 27		Laguna St and Page St, San Fran California	4	No		0	N	No		https://sanfrancisco.cbslocal.com/2016/08/03/suspect-in-hayes-valley-quadruple-homicide-pleads-not-guilty/	https://www.gunviolencearchive.org/incident/276459	Suspect hasn't been convicted
Georgia	2015-01-31	Thomas Jesse Lee	M	100 block of Woodstream Trail, Lagrange GA	4 (one other killed but not shot)	No		0	Y	Yes		https://www.ajc.com/news/troup-county-man-indicted-quintuple-murder-case/GlzkHjSb9OjvM45a8JNrDK/	https://www.gunviolencearchive.org/incident/286810	5 died, 4 shot
Georgia	2015-02-07	Cedric G. Prather, 33	M	3640 Willow Tree Circle, Douglasville GA	5 (including shooter)	Yes	Suicide	2	Y	Yes		https://www.cbc.ca/news/world/cedric-g-prather-revealed-as-georgia-gunman-in-shooting-leaving-5-dead-1.2949550	https://www.gunviolencearchive.org/incident/289811
Missouri	2015-02-26	Joseph Jesse Aldridge, 36	M	18279 Highway H, Tyrone MO	8 (including shooter)	No	Suicide	1	Y	Yes		https://www.stltoday.com/news/local/crime-and-courts/family-members-of-shooter-among-slain-by-missouri-gunman-who/article_ce9f62ae-77fb-5bc8-8acf-7528549a174b.html	https://www.gunviolencearchive.org/incident/298122	Aldridge was known to local law enforcement, although his criminal history was described as minor. His record at the time of the shooting barred him from owning guns
Indiana	2015-03-24	Nicholas Dunn	M	3100 block of North Harding Street, Indianapolis IN	4	No		0	N	No		https://fox59.com/news/crimetracker/36-year-old-man-facing-charges-following-2015-quadruple-homicide/	https://www.gunviolencearchive.org/incident/312119
Arizona	2015-04-16	Driss Diaeddinn, 50	M	4300 block of East Anderson Drive, Phoenix AZ	5 (including shooter)	Yes	Suicide	0	Y	Yes		https://www.azcentral.com/story/news/local/phoenix/2015/04/17/phoenix-five-murdered-abrk/25930963/	https://www.gunviolencearchive.org/incident/324424	https://www.nytimes.com/2015/04/18/us/arizona-business-feud-cited-in-killings.html
Arizona	2015-05-12	Christopher Carrillo, 25	M	800 block of West Calle Medina Road, Tucson AZ	5 (including shooter)	Yes	Suicide	0	Y	Yes		https://tucson.com/news/blogs/police-beat/new-details-emerge-in-southside-murder-suicide/article_771f01d6-fe52-11e4-a7c6-530d7dc646cf.html	https://www.gunviolencearchive.org/incident/339229
Texas	2015-05-17	Many		4671 S Jack Kultgen Fwy, Waco TX	9			18	N	UNKNOWN		https://en.wikipedia.org/wiki/2015_Waco_shootout	https://www.gunviolencearchive.org/incident/341622
Montana	2015-06-07	Michael Augustine "August" Bournes, 59	M	Boulder Creek Road, Deer Lodge MT	5 (including shooter)	Yes	Suicide	0	Y	Yes		https://www.mtpr.org/post/deer-lodge-residents-stunned-after-murdersuicide-claims-family-five	https://www.gunviolencearchive.org/incident/353854
Ohio	2015-06-13	Robert Adams, 27	M	1623 E. Hudson Street, Columbus OH	4	No		1	N	No		https://www.nbc4i.com/local-news/robert-adams-sentenced-to-life-without-parole-for-each-victim-of-columbus-quadruple-murder/1064844955	https://www.gunviolencearchive.org/incident/357164
South Carolina	2015-06-17	Dylann Roof, 21	M	110 Calhoun Street, Charleston SC	9	No		0	N	No		https://en.wikipedia.org/wiki/Charleston_church_shooting	https://www.gunviolencearchive.org/incident/359830	https://www.washingtonpost.com/blogs/govbeat/wp/2015/06/18/the-legal-loophole-that-allowed-dylann-roof-to-get-a-gun/?utm_term=.bf0c4c64c19c
South Carolina	2015-07-15	Unknown	3 men	7050 Old State Road, Holly Hill SC	4	No		1	N	UNKNOWN		https://www.wrdw.com/content/news/4-people-killed-at-home-in-Orangeburg-County-315371341.html	https://www.gunviolencearchive.org/incident/374630
Tennessee	2015-07-16	Muhammad Youssef Abdulazeez, 24	M	4051 Amnicola Highway, Chattanooga TN	6 (including shooter)	No	Killed by police	2	N	No		https://www.cbsnews.com/news/claims-of-domestic-violence-in-home-of-suspected-chattanooga-gunman/	https://www.gunviolencearchive.org/incident/375022	https://en.wikipedia.org/wiki/2015_Chattanooga_shootings
Georgia	2015-07-22	Matthew Fields, 29	M	5500 block of Old Atlanta Road, Suwanee GA	5 (including self)	Yes	Suicide	0	Y	Yes		https://www.ajc.com/news/crime--law/5th-person-dies-after-july-murder-suicide-forsyth-county/4sepflnEFEpQR9xkbaYtxI/	https://www.gunviolencearchive.org/incident/379166	https://heavy.com/news/2015/07/matthew-fields-murder-suicide-rebecca-jared-jacob-jerry-manning/
Vermont	2015-08-07	Jody Herring, 43	F	3182 Airport Rd, Barre (Berlin) VT	4	No		0	Y	Yes		https://www.pressherald.com/2017/11/15/vermont-woman-who-killed-three-relatives-social-worker-sentenced-to-life/	https://www.gunviolencearchive.org/incident/390050	https://www.burlingtonfreepress.com/story/news/local/vermont/2015/08/11/questions-raised-rifle-source/31502519/ Herring was arrested on a misdemeanor count of domestic assault in 2005	FEMALE
Texas	2015-08-08	David Ray Conley, 48	M	2211 Falling Oaks, Houston TX	8	No		0	Y	Yes		https://en.wikipedia.org/wiki/2015_Harris_County,_Texas_shooting	https://www.gunviolencearchive.org/incident/390526
Minnesota	2015-09-10	Brian Scott Short, 45	M	Channel Drive, Excelsior (Greenwood) MN	5 (including shooter)	Yes	Suicide	0	Y	Yes		http://www.startribune.com/investigation-continues-into-deaths-of-greenwood-family/326692481/	https://www.gunviolencearchive.org/incident/412040
South Dakota	2015-09-17	Scott Westerhuis, 41	M	36705 379th Street, Geddes SD	6 (including shooter)	Yes	Suicide	0	Y	Yes		https://www.dailymail.co.uk/news/article-3250365/Elementary-school-funeral-remembers-four-children-killed-murder-suicide-South-Dakota-father-burnt-home-focus-state-audit.html	https://www.gunviolencearchive.org/incident/418318
Oregon	2015-10-01	Chris Harper-Mercer, 26	M	1140 Umpqua College Rd, Roseburg OR	10 (including shooter)	Yes	Suicide	9	N	No		https://en.wikipedia.org/wiki/Umpqua_Community_College_shooting	https://www.gunviolencearchive.org/incident/423223
South Carolina	2015-11-02	Unknown		2217 Refuge Road, Pendleton SC	4			0	N	UNKNOWN		https://www.foxcarolina.com/news/judge-denies-request-filed-by-daughter-in-unsolved-anderson-co/article_f6f6ff2a-a2e2-5103-bb88-349f66012fd4.html	https://www.gunviolencearchive.org/incident/440743
Florida	2015-11-13	Gawain Rushane Wilson, 28	M	1300 block of South Shirley Oaks Drive, Jacksonville FL	5 (including shooter)	Yes	Suicide	1	Y	Yes		https://www.jacksonville.com/article/20160116/NEWS/801241572	https://www.gunviolencearchive.org/incident/446996
Texas	2015-11-15	William Hudson, 33	M	800 block of An County Rd 2217, Tennessee Colony TX	5 (6 died, 5 by guns)	No		0	History	History of DV		https://www.dailymail.co.uk/news/article-3325766/How-Texas-campground-massacre-unfolded-drunken-wife-beating-local-obsessed-idea-outdoors-loving-family-stolen-land-family-squatted-years.html	https://theeagle.com/news/local/after-given-death-sentence-hudson-transferred-to-state-prison/article_56704c30-bfc0-5835-b3e1-0d8ef30aedf5.html
California	2015-12-02	Rizwan Farook, 27 and Tashfeen Malik, 29	M&F	1365 South Waterman Avenue, San Bernardino CA	16 (including shooters)	Yes	Both killed by police	19	N	No		https://en.wikipedia.org/wiki/2015_San_Bernardino_attack	https://www.gunviolencearchive.org/incident/456893
	2016
Virginia	2016-01-27	Cameron Dooley, 26	M	1401 N. George Washington Hwy, Chesapeake	6 (including shooter)	Yes	Suicide	0	Y	Yes		https://www.washingtonpost.com/local/public-safety/six-family-members-dead-in-murder-suicide-in-chesapeake-va/2016/01/28/cc1c3086-c5b8-11e5-8965-0607e0e265ce_story.html?utm_term=.070d5e270460	https://www.gunviolencearchive.org/incident/494378
Missouri	2016-02-19	Grayden Lane Denham, 24	M	4100 block of Buena Vista Road, Edgerton	4	No		0	Y	Yes		https://www.kansascity.com/news/local/crime/article152810439.html	https://www.gunviolencearchive.org/incident/590221
Michigan	2016-02-20	Jason Brian Dalton, 45	M	5581 Cracker Barrel Blvd, Kalamazoo	6	No		2	N	No		https://en.wikipedia.org/wiki/2016_Kalamazoo_shootings	https://www.gunviolencearchive.org/incident/508640
Arizona	2016-02-23	Alex Arthur Buckner, 26	M	4812 West Sunnyside Ave, Glendale	5 (including shooter, killed by police)	Yes	Killed by police	0	Y	Yes		https://www.dailymail.co.uk/news/article-3460182/Authorities-Shooting-reported-Phoenix-home-fire.html	https://www.gunviolencearchive.org/incident/509897
Washington	2016-02-26	David Wayne Campbell, 51	M	300 block of Horseshoe Rd., Belfair	5 (including shooter)	No	Suicide	0	Y	Yes		https://www.seattletimes.com/seattle-news/crime/fourth-victim-of-belfair-shooting-identified-as-neighbor/	https://www.gunviolencearchive.org/incident/512073
Kansas	2016-03-07	Pablo Antonio Serrano-Vitorino, 36	M	3000 block of South 36th Street, Kansas City	5	No		0	History	History of DV		https://www.kansascity.com/news/local/crime/article66764522.html	https://www.gunviolencearchive.org/incident/518436
Pennsylvania	2016-03-09	Cheron Shelton, 29 and Robert Thomas, 27	Unknown	1304 Franklin Ave, Pittsburgh	5 (and unborn child)	No		3	Uknown	No		https://en.wikipedia.org/wiki/2016_Wilkinsburg_mass_shooting	https://www.gunviolencearchive.org/incident/519541	Shelton was acquitted
Ohio	2016-04-22	Edward "Jake" Wagner, 26 (family helped)	M	4077 Union Hill Rd, Piketon	8	No		0	Y	Yes		https://www.nbcnews.com/news/crime-courts/jake-wagner-accused-killings-daughter-s-mother-family-ohio-pot-n937166	https://www.gunviolencearchive.org/incident/545525
Georgia	2016-04-22	Wayne Anthony Hawes, 50	M	3162 Johnson Drive, Appling	6 (including shooter)	Yes	Suicide	0	Y	Yes		https://www.jacksonville.com/article/20160426/NEWS/801247034	https://www.gunviolencearchive.org/incident/546022
Georgia	2016-05-15	Jeffrey Alan Peacock, 25	M	Rossman Dairy Road, Moultrie	5	No		0	N	No		https://heavy.com/news/2016/05/jeffrey-peacock-colquitt-moultrie-georgia-fire-murder-suspect-photos-facebook-marines-motive-victims/	https://www.gunviolencearchive.org/incident/565244
New Mexico	2016-06-11	Juan David Villegas-Hernandez, 34	M	2300 block of Davis Ave, Roswell	5	No		0	Y	Yes		https://www.krqe.com/news/roswell-man-accused-of-killing-his-family-extradited-to-us-from-mexico/900322206	https://www.gunviolencearchive.org/incident/577574	http://www.nysba.org/Journal/2018/Jun/Mass_Shootings_and_Domestic_Violence/
Florida	2016-06-12	Omar Mateen, 29	M	1912 S Orange Avenue, Orlando	50 (including shooter)	Yes	Killed by police	53	History	History of DV		https://en.wikipedia.org/wiki/Orlando_nightclub_shooting	https://www.gunviolencearchive.org/incident/577157
Nevada	2016-06-29	Jason Hagan Dej-Odoum	M	6100 block of West Lake Mead Boulevard, Las Vegas	5 (including shooter)	Yes	Suicide	0	Y	Yes		https://www.cbsnews.com/news/las-vegas-murder-suicide-mom-feared-for-kids-before-husbands-attack-on-family/	https://www.gunviolencearchive.org/incident/592207
Texas	2016-07-07	Micah Xavier Johnson, 25	M	800 Main St, Dallas	5	Yes	Killed by police (not with a gun)	9	N	No		https://en.wikipedia.org/wiki/2016_shooting_of_Dallas_police_officers	https://www.gunviolencearchive.org/incident/597756
Pennsylvania	2016-08-06	Mark Short, 40	M	51 Winding Brook Drive, Reading (Sinking Spring)	5 (including shooter)	Yes	Suicide	0	Y	Yes		https://www.readingeagle.com/news/article/sinking-spring-man-killed-family-self-investigators-say	https://www.gunviolencearchive.org/incident/623195
Alabama	2016-08-20	Derrick Dearman, 27	M	Jim Platt Road, Citronelle	5 (unborn child = 6)	No		0	Y	Yes		https://en.wikipedia.org/wiki/2016_Citronelle_homicides	https://www.gunviolencearchive.org/incident/634819	GF survived; said he was on drugs: https://www.al.com/news/mobile/index.ssf/2016/08/what_drove_derrick_dearman_to.html#incart_river_index_topics
Texas	2016-09-08	Unknown?	Unknown	8330 Linden Rd, Del Valle	4	U		0	Uknown	UNKNOWN		https://patch.com/texas/eastaustin/four-found-dead-after-east-travis-county-fire-likely-were-shot-first	https://www.gunviolencearchive.org/incident/651957
Washington	2016-09-23	Arcan Cetin, 20	M	201 Cascade Mall Dr, Burlington	5	No		0	N	History of DV	history	https://en.wikipedia.org/wiki/Cascade_Mall_shooting	https://www.gunviolencearchive.org/incident/661703	Violent past https://www.latimes.com/nation/la-na-washington-shooting-20160925-snap-story.html
Illinois	2016-10-01	James E. Beals, 55	M	17250E Road, Pembroke Township	4	No		0	N	No		https://abc7chicago.com/news/man-arrested-in-connection-with-kankakee-county-homicide/1798470/	https://www.gunviolencearchive.org/incident/668279
California	2016-10-15	Mowayne McKay, 33, and Diego Reid, 25	Unknown	2918 Rimpau Blvd, Los Angeles	4	U		11	Uknown	No	unknown	https://abc7.com/news/2-men-released-after-being-arrested-in-west-adams-shooting-that-left-4-dead/1562917/	https://www.gunviolencearchive.org/incident/676663	Drug related?
Georgia	2016-10-27	Jacob Cole Kosky, 23 and Matthew Baker, 19	M	600 block of Moccasin Gap Road, Jackson	4	No		0	N	No		https://www.henryherald.com/news/kosky-baker-indicted-in-moccasin-gap-quadruple-murder/article_6d0daa57-dc4a-5b7a-92bc-29a69bae506a.html	https://www.gunviolencearchive.org/incident/686312
Texas	2016-12-09	Unknown?	Unknown	15300 block of Market, Channelview	4	U		0	Uknown	UNKNOWN		https://abc13.com/news/4-bodies-found-in-burning-car-in-channelview/1648437/	https://www.gunviolencearchive.org/incident/725323
Illinois	2016-12-17	Lionel Parks, 29	M	100 block of W 105th St, Chicago (Roseland)	5	No		0	N	No		https://chicago.suntimes.com/crime/woman-dies-10-months-after-roseland-home-invasion-shooting/	https://www.gunviolencearchive.org/incident/727759
North Carolina	2016-12-24	Dereck Eugene Harris, 29	M	2241 Banks Lane East, Wilson	4	No		0	N	No		http://www.wect.com/story/36139504/nc-man-charged-in-quadruple-murder-on-christmas-eve/	https://www.gunviolencearchive.org/incident/733176	Wilson County Sheriff Calvin Woodard, Jr., said the murders are believed to have been "due to a drug debt involved with the suspect and one of the victims."
	2017
Florida	2017-01-06	Esteban Santiago, 26	M	100 Terminal Dr, Fort Lauderdale	5	No		6	History	History of DV		https://www.npr.org/2018/08/17/639591328/fort-lauderdale-airport-shooter-is-sentenced-to-life-in-prison	https://www.gunviolencearchive.org/incident/743995	https://www.npr.org/sections/thetwo-way/2017/01/07/508697034/what-we-know-about-the-fort-lauderdale-shooting-suspect
Washington	2017-01-27	Unsolved; Danie Kelly Jr., 39 (SUSPECT); unsolved	Unknown	Tenino Dr W, Bremerton	4	U		0	Unknown	UNKNOWN		https://www.kitsapsun.com/story/news/2017/09/14/man-arrested-assault-mom-had-been-contacted-part-homicide-investigation/668618001/	https://www.gunviolencearchive.org/incident/1025158	https://www.kitsapsun.com/story/news/2018/07/27/careaga-murders-sign-seeking-tips-family-support/844502002/
Mississippi	2017-02-06	Briddell Barber, 27	M	11th Street, Yazoo City	4	No		0	N	No		https://www.wapt.com/article/briddell-barber-admits-to-killings-yazoo-city-chief-says/8693406	https://www.gunviolencearchive.org/incident/768243
Mississippi	2017-02-21	Karon D. McVay, 44	M	Butts Road, Toomsuba	4	No		0	Y	Yes		https://www.clarionledger.com/story/news/2017/02/22/quadruple-homicide-suspect/98242334/	https://www.gunviolencearchive.org/incident/779582	https://www.cbsnews.com/news/boy-5-among-family-members-shot-dead-in-mississippi-home-arrest-made/
Wisconsin	2017-03-22	Nengmy Vang, 45	M	1133 E Grand Ave, Rothschild	5 (including shooter)	Yes	Killed by police	0	History	Yes	history	https://www.wausaudailyherald.com/story/news/2017/05/08/wife-details-troubles-before-her-husband-gunned-down-4-people/100164526/	https://www.gunviolencearchive.org/incident/800363	Shooting spree
Illinois	2017-03-30	Maurice Harris, 19	M	2704 E 75th St, Chicago	4	No		0	N	No		https://www.chicagotribune.com/news/local/breaking/ct-south-shore-four-killed-arrest-20170405-story.html	https://www.gunviolencearchive.org/incident/807618	His father was murdered the night before; violent past
Texas	2017-04-07	Dekitta Holmes, 29	F	3829 Mount Pleasant St, Houston	5 (including shooter)	Yes	Suicide	0	Y	Yes		https://www.chron.com/news/houston-texas/article/Mother-of-2-among-dead-in-triple-murder-suicide-11061592.php	https://www.gunviolencearchive.org/incident/813821	WOMAN; not violent; Dekitta Holmes had struggled with a divorce, unemployment and drug use before she apparently killed four other people in Fort Bend and Harris counties, according to a family friend https://www.houstonchronicle.com/news/houston-texas/houston/article/Details-of-victims-in-quadruple-murder-suicide-11064327.php
Mississippi	2017-05-27	Willie Cory Godbolt, 35	M	2871 Lee Dr, Bogue Chitto	8	No		1	Y	Yes		https://www.seattletimes.com/nation-world/mississippi-man-to-face-judge-on-8-murder-charges/	https://www.gunviolencearchive.org/incident/853756	"indicted Thursday on four counts of capital murder, four counts of murder, one count of attempted murder, two counts of kidnapping and one count of armed robbery"
Florida	2017-06-05	John Robert Neumann Jr., 45	M	2427 Forsyth Rd, Orlando	6 (including shooter)	Yes	Suicide	0	N	No		https://www.orlandosentinel.com/news/orlando-workplace-shooting/os-john-robert-neumann-shooting-suspect-20170605-story.html	https://www.gunviolencearchive.org/incident/859875	honorably discharged from the U.S. Army in 1999; violence upbringing; "He’s faced charges over the years stemming back to 1995 on larceny, fleeing and eluding law enforcement and several marijuana-possession charges."
New Mexico	2017-06-15	Damian Herrera, 21	M	491 NM 111, La Madera	5	No		0	Y	Yes		http://www.santafenewmexican.com/news/local_news/feelings-still-raw-a-year-after-killed-in-n-m/article_f0220a34-446e-5828-b930-dc4896434918.html	https://www.gunviolencearchive.org/incident/868363
North Carolina	2017-08-21	4 suspects; all male	M	980 Fishing Creek Rd, Whitakers	4	No		0	N	UNKNOWN	unknown	https://wcti12.com/news/state-news/fourth-person-charged-in-halifax-county-quadruple-murder	https://www.gunviolencearchive.org/incident/917820
Missouri	2017-08-24	Ja'Vonne Dupree, 20	M	10400 block of Balmoral Dr, Saint Louis	4	No		0	N	No		https://fox2now.com/2017/12/15/police-make-arrest-in-august-quadruple-homicide/	https://www.gunviolencearchive.org/incident/920513
Texas	2017-09-10	Spencer James Hight, 32	M	1712 West Spring Creek Parkway, Plano	9 (suspect killed by police)	Yes	Killed by police	1	Y	Yes		https://dfw.cbslocal.com/2017/09/12/investigation-plano-mass-murder/	https://www.gunviolencearchive.org/incident/930569	blood-alcohol level that was four times the legal limit http://www.fox4news.com/news/plano-gunman-extremely-drunk-at-time-of-mass-shooting
Nevada	2017-10-01	Stephen Paddock, 64	M	3950 Las Vegas Blvd S, Las Vegas	59 (including shooter)	Yes	Suicide	441	History	History of DV		https://qz.com/1094160/las-vegas-shooter-stephen-paddock-abused-women-just-like-other-mass-killers-in-the-us/	https://www.gunviolencearchive.org/download/las-vegas-shooting.pdf
Arizona	2017-10-05	Alec Perez, 31, and Rodney Ortiz, 22	M	400 block of W 13th Street, Casa Grande	4	No		0	Y	Yes		https://www.pinalcentral.com/casa_grande_dispatch/area_news/police-identify-suspects-victims-in-deadly-cg-shooting/article_c1f1de49-e2ea-5d6e-a93a-77dde5f3a44b.html	https://www.gunviolencearchive.org/incident/952720	Perez had a criminal history; https://www.pinalcentral.com/casa_grande_dispatch/area_news/prosecutors-seek-death-penalty-in-cg-quadruple-murder/article_fe44a8d0-fe26-5770-a9b3-c69f98a6ddd6.html
Ohio	2017-10-11	Aaron Lawson, 23	M	15497 SR 93, Pedro	4	No		0	Y	No		https://www.cbsnews.com/news/suspect-in-custody-in-slayings-of-boy-8-and-three-relatives-in-ohio-home/	https://www.gunviolencearchive.org/incident/957562
Texas	2017-11-05	Devin P. Kelley, 26	M	216 4th St, Sutherland Springs	26 (including shooter NOT INLUCLUDING unborn child)	Yes	Suicide	20	History	Yes	yes	https://www.nytimes.com/2018/12/07/us/devin-kelley-sutherland-springs.html	https://www.gunviolencearchive.org/incident/980577	Domestic violence. Sexual assault accusations. Animal cruelty. Escape from a mental health facility. Threatening text messages. An obsession with guns and mass shootings. https://www.cnn.com/2017/11/06/us/devin-kelley-texas-church-shooting-suspect/index.html
California	2017-11-14	Kevin Janson Neal, 44	M	17357 Stagecoach Rd, Corning	6 (including shooter)	Yes	Suicide	12	Y	Yes		https://www.sacbee.com/news/local/crime/article188850419.html	https://www.gunviolencearchive.org/incident/987611	https://www.nbcnews.com/news/us-news/gunman-california-shooting-spree-needed-mental-help-sister-says-n821216
New Jersey	2017-12-31	Scott Kologi, 16	M	635 Wall St, Long Branch	4	No		0	Y	Yes		https://www.bbc.com/news/world-us-canada-42544599	https://www.gunviolencearchive.org/incident/1018118	had autism https://heavy.com/news/2018/01/scott-kologi-family-suspect-photos-long-branch/
	2018
Pennsylvania	2018-01-28	Timothy Smith, 28	M	1301 Indian Creek Valley Rd, Melcroft	5 (including shooter)	Yes	Suicide	0	Y	Yes		https://www.cbsnews.com/news/pennsylvania-car-wash-shooting-suspect-jealousy-relatives-say/	https://www.gunviolencearchive.org/incident/1037529	https://heavy.com/news/2018/01/timothy-tim-smith-melcroft-shooting-suspect-photos/
Pennsylvania	2018-01-28	Several people charged	M	123 S 3rd St, Reading	4	No		0	N	UNKNOWN	Unknown	https://www.readingeagle.com/news/article/investigators-making-progress-in-quadruple-homicide-in-reading-officials-say	https://www.gunviolencearchive.org/incident/1038429	https://www.pottsmerc.com/news/10-members-of-drug-ring-charged-with-6-murders-in-reading/article_793bc61c-fb3b-11e9-ad3c-7b163a9e3738.html	Gang-related
Kentucky	2018-02-10	Joseph Nickell, 45	M	413 Mill Street, Paintsville	5 (including shooter)	Yes	Suicide	0	Y	Yes		https://www.washingtonpost.com/national/kentucky-gunman-kills-parents-2-others-before-committing-suicide/2018/02/11/26dd6fde-0f73-11e8-8ea1-c1d91fcec3fe_story.html	https://www.gunviolencearchive.org/incident/1046961	https://www.dailymail.co.uk/news/article-5378183/Man-shoots-dead-four-turning-gun-himself.html
Florida	2018-02-14	Nikolas Cruz, 19	M	5901 Pine Island Rd, Pompano Beach (Parkland)	17	No		17	History	History of DV		https://qz.com/1208345/parkland-florida-attack-school-shooter-nikolas-cruz-abused-women-like-most-mass-killers/	https://www.gunviolencearchive.org/incident/1049217	https://www.stylist.co.uk/life/florida-shooting-nikolas-cruz-domestic-violence/190479
Michigan	2018-02-26	George Davis Jr., 27	M	22000 block of Fenkell Ave, Detroit	5 (including shooter)	Yes	Suicide	0	Y	Yes		http://www.fox2detroit.com/news/local-news/gas-station-triple-murder-suspect-spotted-in-van-buren-twp-after-carjacking	https://www.gunviolencearchive.org/incident/1057518	"Guys in the neighborhood" indicated to police that Davis made previous statements that he planned "to kill some people" he felt were "out to get him," Pritchett said.
Tennessee	2018-04-22	Travis Reinking, 29	M	3571 Murfreesboro Pike, Antioch	4	No		3	N	No		https://www.cnn.com/2018/04/22/us/travis-reinking-waffle-house-shooting/index.html	https://www.gunviolencearchive.org/incident/1096826	Has schizophrenia
Texas	2018-05-16	Justin Painter, 39	M	610 Lone Star Park Ln, Ponder	5 (including shooter)	Yes	Suicide	1	Y	Yes		https://www.dallasnews.com/news/denton-county/2018/05/16/deaths-reported-after-shooting-ponder-home	https://www.gunviolencearchive.org/incident/1116705	https://www.huffingtonpost.com/entry/texas-amanda-painter-mass-shooting_us_5b081ab4e4b0802d69caad89
Texas	2018-05-18	Dimitrios Pagourtzis, 17	M	16000 Hwy 6, Santa Fe	10	No		13	N	No		https://www.nytimes.com/2018/05/18/us/dimitrios-pagourtzis-gunman-texas-shooting.html	https://www.gunviolencearchive.org/incident/1118785
Florida	2018-06-11	Gary Wayne Lindsey Jr., 35	M	4932 Eaglesmere Dr, Orlando	5 (including shooter)	Yes	Suicide	1	Y	Yes		https://www.nbcnews.com/news/us-news/orlando-gunman-killed-four-children-their-sleep-beginning-standoff-police-n883451	https://www.gunviolencearchive.org/incident/1138324
Maryland	2018-06-28	Jarrod W. Ramos, 38	M	888 Bestgate Rd, Annapolis	5	No		0	History	No	No	https://www.capitalgazette.com/news/annapolis/bs-md-gazette-shooting-20180628-story.html	https://www.gunviolencearchive.org/incident/1151584	Targeted attack; https://www.nytimes.com/2018/06/29/us/jarrod-ramos-annapolis-shooting.html
Delaware	2018-07-09	Matthew Edwards, 42	M	2709 Ferris Rd, Wilmington	5 (including shooter)	Yes	Suicide	0	Y	Yes		https://www.delawareonline.com/story/news/crime/2018/07/10/5-members-family-shot-death-prices-corner-identified-delaware/771057002/	https://www.gunviolencearchive.org/incident/1160253	"Estranged" wife
Texas	2018-07-27	Richard Starry, 60	M	603 East Avenue J, Robstown	5 (including shooter)	Yes	Suicide	0	Y	Yes		https://www.cnn.com/2018/07/28/us/texas-nursing-home-shooting/index.html	https://www.gunviolencearchive.org/incident/1173476
California	2018-09-12	Javier Casarez, 54	M	660 Manwell Blvd, Bakersfield	6 (including shooter)	Yes	Suicide	0	Y	Yes		https://www.usnews.com/news/us/articles/2018-09-12/gunman-kills-5-self-in-southern-california	https://www.gunviolencearchive.org/incident/1209006	divorce between Casarez and his wife Petra Maribel Bolanos de Casarez was finalized in April
Texas	2018-10-13	Ronnie Rodriguez Sr. & Ronnie Rodriguez Jr. (37 and 20, respectively)	M	511 Wilburn St, Taft	4	No		1	N	No		https://www.cnn.com/2018/10/14/us/texas-birthday-party-shooting/index.html	https://www.gunviolencearchive.org/incident/1232288
Tennessee	2018-10-15	Cynthia Collier, 55	F	1075 Carters Creek Pike, Columbia	5 (including shooter)	Yes	Suicide	0	Y	Yes		https://www.nbcnews.com/news/us-news/mother-four-children-found-dead-apparent-murder-suicide-tennessee-home-n920586	https://www.gunviolencearchive.org/incident/1233663	FEMALE; "This past spring, the couple was in divorce proceedings, but by the end of May they had asked for the case to be dismissed. They were attempting to reconcile, according to court documents."
Pennsylvania	2018-10-27	Robert Bowers, 46	M	5898 Wilkins Ave, Pittsburgh	11	No		7	N	No		https://www.nytimes.com/2018/10/27/us/active-shooter-pittsburgh-synagogue-shooting.html	https://www.gunviolencearchive.org/incident/1241819	https://www.nytimes.com/2018/10/30/us/ar15-gun-pittsburgh-shooting.html?login=email&auth=login-email
California	2018-11-07	Ian David Long, 28	M	99 Rolling Oaks Dr, Thousand Oaks	13 (including shooter)	Yes	Suicide	2	History	History of DV		https://time.com/5449086/thousand-oaks-shooting-ian-long/	https://www.gunviolencearchive.org/incident/1249561
Pennsylvania	2018-11-19	4 suspects; all male	M	5100 block of Malcolm St, Philadelphia	4	No		0	N	No		https://wjactv.com/news/local/4-now-charged-in-quadruple-slaying-in-philadelphia-basement	https://www.gunviolencearchive.org/incident/1258804	http://www.philly.com/news/quadruple-murder-west-philadelphia-basement-malcolm-street-four-arrests-20181219.html	https://www.inquirer.com/news/west-philadelphia-quadruple-murder-malcolm-street-drugs-20190604.html
Missouri	2018-12-28	Richard Darren Emery, 46	M	150 Whetstone Dr, Saint Charles	4	No		1	Y	Yes		https://www.businessinsider.com/missouri-richard-darren-emery-possible-death-penalty-2018-12	https://www.gunviolencearchive.org/incident/1287286	Court records show he is twice divorced; https://www.stltoday.com/news/local/crime-and-courts/family-of-murdered-st-charles-mother-grandmother-and-two-kids/article_d397ae2a-9fb7-518c-b00c-8d0b3004a10c.html
	2019
Florida	2019-01-23	Zephen Xaver	M	1901 US 27 S	5	No		0	N	No		https://www.wfla.com/news/highlands-county/5-killed-inside-sebring-bank-suspected-gunman-arrested/	https://www.gunviolencearchive.org/incident/1309114?__cf_chl_jschl_tk__=5886687dccaf868cf8a11f92c81864a183d81109-1580244037-0-AQp_n2-1Qmp54wJlFu2ddbDE49m8KB303uR3P2vVhUZ4u97uzE2j8_Z343y4Bi4OA6v2BbZUAQILaZCQOnbD8ofo3jScOQodDh09DJU2Vu6ZmH3Y02ltIuQFlnDL26X34DEYINJtqqqlWjL7nniVfzTUsJopSaIdAHx7rabenz56KpUEzgU3-FzaHNd286giWERWhD1-7MDC8BQeGqcCMZfZTKLdMnu7p3HFti374MlSUv4P6gz9jbVm8EmfNOaKNhZZIcCTzX_Pr9wQe…	https://time.com/5511989/who-is-zephen-xaver/
Georgia	2019-01-24	Daylon Delon Gamble	M	319 Williamson St	4	No		1	Y	Yes		https://www.ajc.com/news/crime--law/continuing-coverage-seek-death-penalty-polk-county-quadruple-homicide/R77zeNus9cl778lYsHe3jN/	https://www.gunviolencearchive.org/incident/1310397
Louisiana	2019-01-26	Dakota Theriot, 22	M	42350 Church Point Rd	5	No		0	Y	Yes		https://www.klfy.com/louisiana/august-trial-set-for-livingston-parish-man-accused-of-killing-5/	https://www.gunviolencearchive.org/incident/1312284?__cf_chl_jschl_tk__=45f05797625f5f790b746cf80b44fea27c0da152-1580249030-0-AaKmnrjcbcu3U8-d-PuPi2lhyBtII9mJ4JFnl4-vEuiDxFZCngOrSpqVLiv5Rc6GKMqilCAZMlFJFjYrqrvlxwzteuPZwsXaMajnQbpli2TK4k6jD8xRHJxeK3QRdVy_IPmsMp1DZyYPoL4QnTViiHnKkb3UteYRVN8AIcB_yxDB_N9qn1r9O16FEHW8wmi0BbJlimiQMxLTVx0QDYdnmEEnDkKUeYSs9HOigk0bFO0HqXi1sxmMHFsquMhCHMD9BSsDsfnxyFBz636b4…
California	2019-02-03	Jose Larin-Garcia, 19	M	E Sunny Dunes Rd and El Placer Rd	4	No		0	N	No		https://www.desertsun.com/story/news/crime_courts/2019/03/14/palm-springs-quadruple-homicide-suspects-trial-date-set-psych-exam-ordered/3152184002/	https://www.gunviolencearchive.org/incident/1320286
Texas	2019-02-11	Randy Horn, 54	M	3628 FM 3126	5 (including suspect)	No	Suicide	0	Y	Yes		http://montgomerycountypolicereporter.com/investigators-give-new-details-on-bodies-found-at-polk-county-ranch/?fbclid=IwAR032CsYXK3pxhGFdDp88SlLE02wmxd1Qb21gdrlCnEgYkzp8mF5ddTrncw	https://www.gunviolencearchive.org/incident/1324279	https://www.newsweek.com/texas-family-killed-baby-girl-randy-horn-1327596
Illinois	2019-02-15	Gary Martin, 45	M	641 Archer Ave	6 (including suspect)	Yes	Killed by police	6	History	History of DV		https://www.vox.com/2019/2/16/18227655/aurora-shooter-gun-domestic-violence	https://www.gunviolencearchive.org/incident/1327321?__cf_chl_jschl_tk__=e2829a65e94dc62687dbb0679b51d314bad8418b-1580309403-0-ASaNninZnV2bdniGFJ8QC03E4-q7dAuZ1bQkYGi_Bos5afI-tZfyozBP_uvnLcnomNGjsZs9fDI-HZQVsLTjt8KjuLbCzMyVLttjosNQQ21VVoqYyM1TLbKEEbG_BMb1koMI5E8FOlKrwEM0TcojFdG7Ybx0nXQ9bxXCOQrjPp4yhtSFTC4UKASnu_eVI26_QdqSmNyCm_Q9bPI5GbS1iSFCHwjb8mPQXlrf6b_Gyk4g6re_Ay8r-5q_rmwZC4FoJDrTyWeoYMD-YHbOl…	"The local NBC affiliate found that a woman filed two separate orders of protection against him. Martin was arrested for violating one of those in 2008; the other was filed in 2013 with allegations of stalking."
Mississippi	2019-02-16	Nam Quang Le, 34	M	1214 Foxhill Dr	5 (including the suspect)	Yes	Killed by police	0	Y	Yes		https://www.clarionledger.com/story/news/2019/02/17/hostage-standoff-4-dead-clinton-ms-domestic-dispute/2899009002/	https://www.gunviolencearchive.org/incident/1328562
Ohio	2019-04-28	Gurpreet Singh, 37	M	4637 Wyndtree Dr	4	No		0	N	Yes	yes	https://www.cincinnati.com/story/news/2019/08/05/west-chester-killings-gurpreet-singh-court/1921352001/	https://www.gunviolencearchive.org/incident/1382711	"Gurpreet Singh, 37, was indicted on four counts of aggravated murder of his wife Shailenderjit Kaur, his father in law Haikikat Singh, 59, his mother in law Parmjit Kaur, 62, and her sister Amarjit Kaur, 58, which occurred in West Chester on April 28."
Missouri	2019-05-13	N/A	Unknown	4047 Shreve Ave	4	Unknown		1	Unknown	UNKNOWN		https://www.kmov.com/news/police-id-men-fatally-shot-in-north-st-louis-monday/article_a369ea82-75ed-11e9-953e-37c85e710cf1.html	https://www.gunviolencearchive.org/incident/1394330	https://www.stltoday.com/news/local/crime-and-courts/fourth-victim-dies-after-monday-night-shooting-at-home-in/article_094ad00e-e2b1-5cd5-ac81-be05793a056f.html
Virginia	2019-05-31	DeWayne Craddock, 40	M	2405 Courthouse Drive	13 (including suspect)	Yes	Killed by police	4	N	No		https://www.nytimes.com/2019/06/01/us/virginia-beach-shooting.html	https://www.gunviolencearchive.org/incident/1410442
Washington	2019-06-08	4 suspects	M	5151 Medicine Valley Rd	5	No		2	N	No		https://www.yakimaherald.com/news/crime_and_courts/white-swan-killings-survivor-lindell-lafollette-tells-the-story/article_0ac7ab51-777d-5b7f-be6c-2e8ddcd2ba7c.html	https://www.gunviolencearchive.org/incident/1418180	https://www.seattletimes.com/seattle-news/crime/4-of-5-people-shot-to-death-on-yakama-reservation-identified-suspects-indicted-in-carjacking-weapons-violations/
California	2019-06-21	Claude “Bodie” Adams, 64	M	519 West Taylor St	5 (including the syspect)	Yes	Suicide	0	Y	Yes		https://heavy.com/news/2019/06/claude-adams/	https://www.gunviolencearchive.org/incident/1428047
California	2019-06-23	Chi Dinh Ta, 66	M	568 Habbitts Court	5 (including suspect)	Yes	Suicide	0	Y	Yes		https://www.mercurynews.com/2019/06/25/update-san-jose-murder-suicide-gunman-angry-over-vietnamese-family-sponsorship-relative-says/	https://www.gunviolencearchive.org/incident/1429810
Missouri	2019-07-06	Antony Watkins Jr., 30 and Terrence Wesley, 29	M	1921 Chambers Rd	5	No		0	History	History of DV		https://www.stltoday.com/news/local/crime-and-courts/two-men-arrested-in-slayings-of-five-men-at-north/article_edc8905e-8b47-5454-bc5a-5df531f318ae.html	https://www.gunviolencearchive.org/incident/1441721
California	2019-07-25	Gerry Dean Zaragoza, 26	M	21901 Roscoe Boulevard	4	No		2	Y	Yes		https://www.wndu.com/content/news/Police-Man-killed-father-brother-wounded-mother-in-Los-Angeles-513234511.html	https://www.gunviolencearchive.org/incident/1457165
Wisconsin	2019-07-28	Richie German Jr, 33	M	16964 54th Ave	5 (including suspect)	Yes	Suicide	2	Y	Yes		https://www.weau.com/content/news/Officials-are-seeking-information-on-the-suspects-car-in-the-Chippewa-County-homicides-525571451.html	https://www.gunviolencearchive.org/incident/1461352	https://madison.com/wsj/news/local/crime-and-courts/update-gunman-in-fatal-shootings-in-chippewa-falls-may-have/article_cc8e794d-86ec-5890-8ee9-1e5648fe7029.html
Texas	2019-08-03	Patrick Crusius, 21	M	7101 Gateway Blvd	22	No		24	N	No		https://www.npr.org/2019/10/10/769013051/el-paso-walmart-shooting-suspect-pleads-not-guilty	https://www.gunviolencearchive.org/incident/1466705
Ohio	2019-08-04	Connor Betts, 24	M	419 E 5th St	10 (including suspect)	Yes	Killed by police	17	History	Yes	yes	https://www.nbcnews.com/news/us-news/dayton-shooter-had-history-violence-towards-women-ex-girlfriend-says-n1039926	https://www.gunviolencearchive.org/incident/1467828
Texas	2019-08-31	Seth Aaron Ator, 36	M	8250 TX 191	8 (including shooter)	No	Killed by police	25 (number varies)	N	No		https://apnews.com/eef251ac02a74cb7ba195f83a9494c45	https://www.gunviolencearchive.org/incident/1492441
Alabama	2019-09-02	14 y/o	M	25019 Ridge Road	5	No		0	Y	Yes		https://www.waff.com/2019/09/03/year-old-confesses-killing-five-family-members-limestone-county/	https://www.gunviolencearchive.org/incident/1495192	https://www.nytimes.com/2019/09/03/us/14-year-old-killed-family-alabama.html
New Mexico	2019-09-12	N/A	Unknown	1028 Lura Pl SW	5	Unknown		6	Unknown	UNKNOWN		https://www.abqjournal.com/1365529/apd-investigating-multiple-shootings-around-city.html?utm_source=abqjournal.com&utm_medium=sidebar+-+popular+posts+-+crime&utm_campaign=popular+posts	https://www.gunviolencearchive.org/incident/1503192
Ohio	2019-09-21	N/A	Unknown	3616 East 144th St	4	Unknown		0	Unknown	UNKNOWN		https://www.cleveland.com/metro/2019/09/four-found-dead-in-abandoned-cleveland-home-died-from-multiple-gunshots-medical-examiner-says.html	https://www.gunviolencearchive.org/incident/1512486
Texas	2019-09-29	Lively James Stratton, 22	M	4100 block of Highland Ave	4	No		0	Y	No	No	https://www.oxygen.com/crime-time/lively-stratton-allegedly-shoots-kills-4-beaumont-roomates	https://www.gunviolencearchive.org/incident/1515327
Kansas	2019-10-06	Hugo Villanueva Morales, 29 and Javier Alatorre, 23	M	1013 Central Ave	4	No		5	History	History of DV		https://heavy.com/news/2019/10/javier-alatorre-hugo-villanueva-morales/	https://www.gunviolencearchive.org/incident/1520330	"Back in 2017, a court order banned Alatorre from possessing a firearm after a woman with whom he had a child reported physical abuse and threats. The ban expired in February 2018."		https://www.kansascity.com/opinion/editorials/article235890247.html
Massachusetts	2019-10-07	Joseph E Zaccardi, 43	M	135 Centre Ave	5 (including suspect)	Yes	Suicide	0	Y	Yes		https://www.bostonglobe.com/metro/2019/10/09/keep-hearing-deirdre-laugh-friend-abington-mom-killed-with-family-pens-heartfelt-tribute/Re0Oz5mzVhCzb84lwfpWCP/story.html?p1=Article_Feed_ContentQuery	https://www.gunviolencearchive.org/incident/1521226
Illinois	2019-10-12	Krysztof Marek, 67	M	6733 W Irving Park Rd	5	No		0	N	No		https://chicago.suntimes.com/crime/2019/10/14/20913488/krysztof-marek-murder-charges-dunning-apartment-shooting	https://www.gunviolencearchive.org/incident/1525476
Pennsylvania	2019-10-30	Maurice Louis, 29	M	5026 Walton Ave	4	No		0	Y	Yes		https://philadelphia.cbslocal.com/2019/10/31/neighbors-janet-woodson-among-four-family-members-killed-inside-west-philadelphia-home/	https://www.gunviolencearchive.org/incident/1537992?__cf_chl_jschl_tk__=3f07d0298c0d875ef3ef14da8c0498aa0d73ffd5-1580323358-0-AYCrJWoYs7-AYNmPFi4_WFhQp9GXNF0GOM9fyTICFpYe4wolTd7UfnQr-3d0lxd9xMVnSYBhFP4-4ZLN_FzEVrIDlZ-p8epEidKtWNX4mw6gvGq1lhwUQqxRbd0LYERRyJhcZJM9qFtImZF7Hsln2M2y-PVacXnoc8_FfvCEAC8reZgXbhnOX4QzO6CvDdIaCZM-TI6_hBUuxrv7dF9uDd1ADa1nROPetd0liYl2hawR4qo6Hn1FSJyb9r19oCuN3fM96BuULSkxKwRPy…
California	2019-10-31	Multiple suspects	Unknown	114 Lucille Way	5	No		3	Unknown	UNKNOWN		https://www.latimes.com/california/story/2019-11-22/arrests-in-orinda-halloween-shooting	https://www.gunviolencearchive.org/incident/1539347
California	2019-11-16	Jose Valdivia	M	2152 Flintridge Dr	6 (including suspect)	Yes	Suicide	0	Y	Yes		https://www.sandiegouniontribune.com/news/public-safety/story/2019-11-24/fourth-boy-dies-in-paradise-hills-murder-suicide-shooting	https://www.gunviolencearchive.org/incident/1550546	"The couple had separated in December and Rosario filed for divorce in June. She had sought and obtained a restraining order against her husband the day before the killings, according to police and court records."
California	2019-11-17	Multiple suspects		5361 E Lamona Ave	4	No		6	N	UNKNOWN		https://www.theguardian.com/us-news/2020/jan/02/fresno-mass-shooting-police-arrest-six-suspects-in-deadly-november-attack	https://www.gunviolencearchive.org/incident/1551531
New Jersey	2019-12-10	David Anderson, 47, and Francine Graham, 50	M & F	223 Martin Luther King Dr	6 (including 2 suspects)	No	Both killed by police	3	N	History of DV	history	https://www.app.com/story/news/crime/jersey-mayhem/2019/12/11/jersey-city-shooting-may-worst-anti-semitic-incident-new-jersey/4020789002/	https://www.gunviolencearchive.org/incident/1568230	Still, a 2009 police report detailed a domestic-violence incident in which Anderson allegedly threatened to kill his then-girlfriend. https://lite.cnn.com/en/article/h_15f41c5394d9f581fa687aa617b2b058	https://www.usatoday.com/story/news/nation/2019/12/12/jersey-city-shooter-david-anderson-had-lengthy-criminal-history/4414579002/

## Sheet: All fatal mass shootings withou
Year	State	Date	Shooter Name & Age	Location	# killed	# injured	DV-related	Offender death	Deaths without shooter(s)	Shot or killed without shooter(s)
2014
	Utah	2014-01-16	Josh Boren, 34	37 N. 630 West, Spanish Fork, Utah	5 (including shooter)	0	Yes	Suicide	4	4
	California	2014-02-20	Cherie Lash Rhoades, 47	300 W 1st St, Alturas, California	4	2	Yes		4	6
	Indiana	2014-02-20	Kenneth Rackemann, 26 (3 co-defendants, too)	3400 block of South Parker, Indianapolis, Indiana	4	0	No		4	4
	Texas	2014-07-09	Ronald Haskell, 36	711 Leaflet Ln, Spring, Texas	6	1	Yes		6	7
	Maine	2014-07-26	Joel Smith, 33	35 Water Street, Saco, Maine	5 (including shooter)	0	Yes	Suicide	4	4
	Virginia	2014-08-03	Clarence Washington	4400 block of Rixeyville Road, Culpeper, Virginia	5	0	Yes		5	5
	Florida	2014-09-18	Don Charles Spirit, 51	NW 30th Street and NW 39th Terrace, Bell, Floirda	8 (including shooter)	0	Yes	Suicide	7	7
	New York	2014-10-08	Unknown	1846 Western Ave, Guilderland, New York	4	0	No		4	4
	Washington	2014-10-24	Jaylen Fryberg, 15	5611 108th St NE, Marysville, Washington	5 (including shooter)	1	Yes	Suicide	4	5
	Missouri	2014-11-15	Unknown?	2555 N. Glenstone, Springfield, Missouri	4	0	No		4	4
	Ohio	2014-11-22	James Sparks-Henderson, 20	1443 E 92nd St, Cleveland, Ohio	5	1	No		5	6
	Pennsylvania	2014-12-15	Bradley William Stone, 35	100 block of West 5th St, Lansdale, Pennsylvania	6	0	Yes		6	6
	Illinois	2014-12-20	Calvin L. Carter, 22	3200 block of Montrose Avenue, Rockford, Illinois	4	0	Yes		4	4
2015
	California	2015-01-09	Lee Farley, 27	Laguna St and Page St, San Fran California	4	0	No		4	4
	Georgia	2015-01-31	Thomas Jesse Lee	100 block of Woodstream Trail, Lagrange GA	4 (one other killed but not shot)	0	Yes		4	4
	Georgia	2015-02-07	Cedric G. Prather, 33	3640 Willow Tree Circle, Douglasville GA	5 (including shooter)	2	Yes	Suicide	4	6
	Missouri	2015-02-26	Joseph Jesse Aldridge, 36	18279 Highway H, Tyrone MO	8 (including shooter)	1	Yes	Suicide	7	8
	Indiana	2015-03-24	Unknown	3100 block of North Harding Street, Indianapolis IN	4	0	No		4	4
	Arizona	2015-04-16	Driss Diaeddinn, 50	4300 block of East Anderson Drive, Phoenix AZ	5 (including shooter)	0	Yes	Suicide	4	4
	Arizona	2015-05-12	Christopher Carrillo, 25	800 block of West Calle Medina Road, Tucson AZ	5 (including shooter)	0	Yes	Suicide	4	4
	Texas	2015-05-17	Many	4671 S Jack Kultgen Fwy, Waco TX	9	18	No		9	27
	Montana	2015-06-07	Michael Augustine "August" Bournes, 59	Boulder Creek Road, Deer Lodge MT	5 (including shooter)	0	Yes	Suicide	4	4
	Ohio	2015-06-13	Robert Adams, 27	1623 E. Hudson Street, Columbus OH	4	1	No		4	5
	South Carolina	2015-06-17	Dylann Roof, 21	110 Calhoun Street, Charleston SC	9	0	No		9	9
	South Carolina	2015-07-15	Unknown	7050 Old State Road, Holly Hill SC	4	1	No		4	5
	Tennessee	2015-07-16	Muhammad Youssef Abdulazeez, 24	4051 Amnicola Highway, Chattanooga TN	6 (including shooter)	2	History of DV	Killed by police	5	7
	Georgia	2015-07-22	Matthew Fields, 29	5500 block of Old Atlanta Road, Suwanee GA	5 (including shooter)	0	Yes	Suicide	4	4
	Vermont	2015-08-07	Jody Herring, 43	3182 Airport Rd, Barre (Berlin) VT	4	0	Yes		4	4
	Texas	2015-08-08	David Ray Conley, 48	2211 Falling Oaks, Houston TX	8	0	Yes		8	8
	Minnesota	2015-09-10	Brian Scott Short, 45	Channel Drive, Excelsior (Greenwood) MN	5 (including shooter)	0	Yes	Suicide	4	4
	South Dakota	2015-09-17	Scott Westerhuis, 41	36705 379th Street, Geddes SD	6 (including shooter)	0	Yes	Suicide	5	5
	Oregon	2015-10-01	Chris Harper-Mercer, 26	1140 Umpqua College Rd, Roseburg OR	10 (including shooter)	9	No	Suicide	9	18
	South Carolina	2015-11-02	Unknown	2217 Refuge Road, Pendleton SC	4	0	No		4	4
	Florida	2015-11-13	Gawain Rushane Wilson, 28	1300 block of South Shirley Oaks Drive, Jacksonville FL	5 (including shooter)	1	Yes	Suicide	4	5
	Texas	2015-11-15	William Hudson, 33	800 block of An County Rd 2217, Tennessee Colony TX	5	0	History of DV		5	5
	California	2015-12-02	Rizwan Farook, 27 and Tashfeen Malik, 29	1365 South Waterman Avenue, San Bernardino CA	16 (including shooters)	19	No	Both killed by police	14	33
2016
	Virginia	2016-01-27	Cameron Dooley, 26	1401 N. George Washington Hwy, Chesapeake	6 (including shooter)	0	Yes	Suicide	5	5
	Missouri	2016-02-19	Grayden Lane Denham, 24	4100 block of Buena Vista Road, Edgerton	4	0	Yes		4	4
	Michigan	2016-02-20	Jason Brian Dalton, 45	5581 Cracker Barrel Blvd, Kalamazoo	6	2	No		6	8
	Arizona	2016-02-23	Alex Arthur Buckner, 26	4812 West Sunnyside Ave, Glendale	5 (including shooter)	0	Yes	Killed by police	4	4
	Washington	2016-02-26	David Wayne Campbell, 51	300 block of Horseshoe Rd., Belfair	5 (including shooter)	0	Yes	Suicide	4	4
	Kansas	2016-03-07	Pablo Antonio Serrano-Vitorino, 36	3000 block of South 36th Street, Kansas City	5	0	History of DV		5	5
	Pennsylvania	2016-03-09	Cheron Shelton, 29 and Robert Thomas, 27	1304 Franklin Ave, Pittsburgh	5	3	No		5	8
	Ohio	2016-04-22	Edward "Jake" Wagner, 26 (family helped)	4077 Union Hill Rd, Piketon	8	0	Yes		8	8
	Georgia	2016-04-22	Wayne Anthony Hawes, 50	3162 Johnson Drive, Appling	6 (including shooter)	0	Yes	Suicide	5	5
	Georgia	2016-05-15	Jeffrey Alan Peacock, 25	Rossman Dairy Road, Moultrie	5	0	No		5	5
	New Mexico	2016-06-11	Juan David Villegas-Hernandez, 34	2300 block of Davis Ave, Roswell	5	0	Yes		5	5
	Nevada	2016-06-29	Jason Hagan Dej-Odoum	6100 block of West Lake Mead Boulevard, Las Vegas	5 (including shooter)	0	Yes	Suicide	4	4
	Texas	2016-07-07	Micah Xavier Johnson, 25	800 Main St, Dallas	5	9	No		5	14
	Pennsylvania	2016-08-06	Mark Short, 40	51 Winding Brook Drive, Reading (Sinking Spring)	5 (including shooter)	0	Yes	Suicide	4	4
	Alabama	2016-08-20	Derrick Dearman, 27	Jim Platt Road, Citronelle	5	0	Yes		5	5
	Texas	2016-09-08	Unknown?	8330 Linden Rd, Del Valle	4	0	No		4	4
	Washington	2016-09-23	Arcan Cetin, 20	201 Cascade Mall Dr, Burlington	5	0	History of DV		5	5
	Illinois	2016-10-01	James E. Beals, 55	17250E Road, Pembroke Township	4	0	History of DV		4	4
	California	2016-10-15	Mowayne McKay, 33, and Diego Reid, 25	2918 Rimpau Blvd, Los Angeles	4	11	No		4	15
	Georgia	2016-10-27	Jacob Cole Kosky, 23 and Matthew Baker, 19	600 block of Moccasin Gap Road, Jackson	4	0	No		4	4
	Texas	2016-12-09	Unknown?	15300 block of Market, Channelview	4	0	No		4	4
	Illinois	2016-12-17	Lionel Parks, 29	100 block of W 105th St, Chicago (Roseland)	5	0	No		5	5
	North Carolina	2016-12-24	Dereck Eugene Harris, 29	2241 Banks Lane East, Wilson	4	0	No		4	4
2017
	Florida	2017-01-06	Esteban Santiago, 26	100 Terminal Dr, Fort Lauderdale	5	6	History of DV		5	11
	Washington	2017-01-27	Danie Kelly Jr., 39 (SUSPECT); unsolved	Tenino Dr W, Bremerton	4	0	No		4	4
	Mississippi	2017-02-06	Briddell Barber, 27	11th Street, Yazoo City	4	0	No		4	4
	Mississippi	2017-02-21	Karon D. McVay, 44	Butts Road, Toomsuba	4	0	Yes		4	4
	Wisconsin	2017-03-22	Nengmy Vang, 45	1133 E Grand Ave, Rothschild	5 (including shooter)	0	Yes	Killed by police	4	4
	Illinois	2017-03-30	Maurice Harris, 19	2704 E 75th St, Chicago	4	0	No		4	4
	Texas	2017-04-07	Dekitta Holmes, 29	3829 Mount Pleasant St, Houston	5 (including shooter)	0	Yes	Suicide	4	4
	Mississippi	2017-05-27	Willie Cory Godbolt, 35	2871 Lee Dr, Bogue Chitto	8	1	Yes		8	9
	Florida	2017-06-05	John Robert Neumann Jr., 45	2427 Forsyth Rd, Orlando	6 (including shooter)	0	No	Suicide	5	5
	New Mexico	2017-06-15	Damian Herrera, 21	491 NM 111, La Madera	5	0	Yes		5	5
	North Carolina	2017-08-21	4 suspects	980 Fishing Creek Rd, Whitakers	4	0	No		4	4
	Missouri	2017-08-24	Ja'Vonne Dupree, 20	10400 block of Balmoral Dr, Saint Louis	4	0	No		4	4
	Texas	2017-09-10	Spencer James Hight, 32	1712 West Spring Creek Parkway, Plano	9 (including shooter)	1	Yes	Killed by police	8	9
	Arizona	2017-10-05	Alec Perez, 31, and Rodney Ortiz, 22	400 block of W 13th Street, Casa Grande	4	0	Yes		4	4
	Ohio	2017-10-11	Aaron Lawson, 23	15497 SR 93, Pedro	4	0	No		4	4
	Texas	2017-11-05	Devin P. Kelley, 26	216 4th St, Sutherland Springs	27	20	Yes	Suicide	26	46
	California	2017-11-14	Kevin Janson Neal, 44	17357 Stagecoach Rd, Corning	6 (including shooter)	12	Yes	Suicide	5	17
	New Jersey	2017-12-31	Scott Kologi, 16	635 Wall St, Long Branch	4	0	Yes		4	4
2018
	Pennsylvania	2018-01-28	Timothy Smith, 28	1301 Indian Creek Valley Rd, Melcroft	5 (including shooter)	0	Yes	Suicide	4	4
	Pennsylvania	2018-01-28	Unknown	123 S 3rd St, Reading	4	0	No		4	4
	Kentucky	2018-02-10	Joseph Nickell, 45	413 Mill Street, Paintsville	5 (including shooter)	0	Yes	Suicide	4	4
	Florida	2018-02-14	Nikolas Cruz, 19	5901 Pine Island Rd, Pompano Beach (Parkland)	17	17	History of DV		17	34
	Michigan	2018-02-26	George Davis Jr., 27	22000 block of Fenkell Ave, Detroit	5 (including shooter)	0	Yes	Suicide	4	4
	Tennessee	2018-04-22	Travis Reinking, 29	3571 Murfreesboro Pike, Antioch	4	3	No		4	7
	Texas	2018-05-16	Justin Painter, 39	610 Lone Star Park Ln, Ponder	5 (including shooter)	1	Yes	Suicide	4	5
	Texas	2018-05-18	Dimitrios Pagourtzis, 17	16000 Hwy 6, Santa Fe	10	13	No		10	23
	Florida	2018-06-11	Gary Wayne Lindsey Jr., 35	4932 Eaglesmere Dr, Orlando	5 (including shooter)	1	Yes	Suicide	4	5
	Maryland	2018-06-28	Jarrod W. Ramos, 38	888 Bestgate Rd, Annapolis	5	0	No		4	4
	Delaware	2018-07-09	Matthew Edwards, 42	2709 Ferris Rd, Wilmington	5 (including shooter)	0	Yes	Suicide	4	4
	Texas	2018-07-27	Richard Starry, 60	603 East Avenue J, Robstown	5 (including shooter)	0	Yes	Suicide	4	4
	California	2018-09-12	Javier Casarez, 54	660 Manwell Blvd, Bakersfield	6 (including shooter)	0	Yes	Suicide	5	5
	Texas	2018-10-13	Ronnie Rodriguez Sr. & Ronnie Rodriguez Jr. (37 and 20, respectively)	511 Wilburn St, Taft	4	1	No		4	5
	Tennessee	2018-10-15	Cynthia Collier, 55	1075 Carters Creek Pike, Columbia	5 (including shooter)	0	Yes	Suicide	4	4
	Pennsylvania	2018-10-27	Robert Bowers, 46	5898 Wilkins Ave, Pittsburgh	11	7	No		11	18
	California	2018-11-07	Ian David Long, 28	99 Rolling Oaks Dr, Thousand Oaks	13 (including shooter)	2	History of DV	Suicide	12	14
	Pennsylvania	2018-11-19	4 suspects	5100 block of Malcolm St, Philadelphia	4	0	No		4	4
	Missouri	2018-12-28	Richard Darren Emery, 46	150 Whetstone Dr, Saint Charles	4	1	Yes		4	5
2019
	Florida	2019-01-23	Zephen Xaver	1901 US 27 S	5	0	No		5	5
	Georgia	2019-01-24	Daylon Delon Gamble	319 Williamson St	4	1	Yes		4	5
	Louisiana	2019-01-26	Dakota Theriot, 22	42350 Church Point Rd	5	0	Yes		5	5
	California	2019-02-03	Jose Larin-Garcia, 19	E Sunny Dunes Rd and El Placer Rd	4	0	No		4	4
	Texas	2019-02-11	Randy Horn, 54	3628 FM 3126	5 (including shooter)	0	Yes	Suicide	4	4
	Illinois	2019-02-15	Gary Martin, 45	641 Archer Ave	6 (including shooter)	6	History of DV	Killed by police	5	11
	Mississippi	2019-02-16	Nam Quang Le, 34	1214 Foxhill Dr	5 (including shooter)	0	Yes	Killed by police	4	4
	Ohio	2019-04-28	Gurpreet Singh, 37	4637 Wyndtree Dr	4	0	Yes		4	4
	Missouri	2019-05-13	N/A	4047 Shreve Ave	4	1	No		4	5
	Virginia	2019-05-31	DeWayne Craddock, 40	2405 Courthouse Drive	13 (including shooter)	4	No	Killed by police	12	16
	Washington	2019-06-08	4 suspects	5151 Medicine Valley Rd	5	2	No		5	7
	California	2019-06-21	Claude “Bodie” Adams, 64	519 West Taylor St	5 (including shooter)	0	Yes	Suicide	4	4
	California	2019-06-23	Chi Dinh Ta, 66	568 Habbitts Court	5 (including shooter)	0	Yes	Suicide	4	4
	Missouri	2019-07-06	Antony Watkins Jr., 30 and Terrence Wesley, 29	1921 Chambers Rd	5	0	History of DV		5	5
	California	2019-07-25	Gerry Dean Zaragoza, 26	21901 Roscoe Boulevard	4	2	Yes		4	6
	Wisconsin	2019-07-28	Richie German Jr, 33	16964 54th Ave	5 (including shooter)	2	Yes	Suicide	4	6
	Texas	2019-08-03	Patrick Crusius, 21	7101 Gateway Blvd	22	24	No		22	46
	Ohio	2019-08-04	Connor Betts, 24	419 E 5th St	10 (including shooter)	17	Yes	Killed by police	9	26
	Texas	2019-08-31	Seth Aaron Ator, 36	8250 TX 191	8 (including shooter)	25	No	Killed by police	7	32
	Alabama	2019-09-02	14 y/o	25019 Ridge Road	5	0	Yes		5	5
	New Mexico	2019-09-12	N/A	1028 Lura Pl SW	5	6	No		5	11
	Ohio	2019-09-21	N/A	3616 East 144th St	4	0	No		4	4
	Texas	2019-09-29	Lively James Stratton, 22	4100 block of Highland Ave	4	0	No		4	4
	Kansas	2019-10-06	Hugo Villanueva Morales, 29 and Javier Alatorre, 23	1013 Central Ave	4	5	History of DV		4	9
	Massachusetts	2019-10-07	Joseph E Zaccardi, 43	135 Centre Ave	5 (including shooter)	0	Yes	Suicide	4	4
	Illinois	2019-10-12	Krysztof Marek, 67	6733 W Irving Park Rd	5	0	No		5	5
	Pennsylvania	2019-10-30	Maurice Louis, 29	5026 Walton Ave	4	0	Yes		4	4
	California	2019-10-31	Multiple suspects	114 Lucille Way	5	3	No		5	8
	California	2019-11-16	Jose Valdivia	2152 Flintridge Dr	6 (including shooter)	0	Yes	Suicide	5	5
	California	2019-11-17	Multiple suspects	5361 E Lamona Ave	4	6	No		4	10
	New Jersey	2019-12-10	David Anderson, 47, and Francine Graham, 50	223 Martin Luther King Dr	6 (including 2 shooters)	3	History of DV	Both killed by police	4	7
									681	958

## Sheet: 4 or more killed (included perp
192851	2014-09-18	Florida	Bell	NW 30th Street and NW 39th Terrace	8	0	View Incident View Source
263556	2014-12-15	Pennsylvania	Lansdale	100 block of West 5th St	7	0	View Incident View Source
156670	2014-07-09	Texas	Spring	711 Leaflet Ln	6	1	View Incident View Source
97365	2014-01-16	Utah	Spanish Fork	37 N. 630 West	5	0	View Incident View Source
164513	2014-07-26	Maine	Saco	35 Water Street	5	0	View Incident View Source
210363	2014-10-24	Washington	Marysville	5611 108th St NE	5	1	View Incident View Source
168844	2014-08-03	Virginia	Culpeper	14458 Rixeyville Rd	5	0	View Incident View Source
204254	2014-10-08	New York	Guilderland	1846 Western Ave	4	0	View Incident View Source
131998	2014-05-03	Arkansas	Jonesboro	2201 Moore Rd	4	4	View Incident View Source
108649	2014-02-20	California	Alturas	300 W 1st St	4	2	View Incident View Source
266407	2014-12-20	Illinois	Rockford	3200 block of Montrose Avenue	4	0	View Incident View Source
138282	2014-05-23	California	Goleta (Isla Vista)	840 Embarcadero Del Norte	4	8	View Incident View Source
108691	2014-02-20	Indiana	Indianapolis	3400 block of South Parker	4	0	View Incident View Source
211348	2014-10-26	Kentucky	Cadiz	1410 Old Dover Road	4	0	View Incident View Source
282186	2014-12-22	New York	Webster	191 Lake Rd	4	2	View Incident View Source
109957	2014-02-25	Virginia	Glade Spring	33325 Graceland Ln	4	1	View Incident View Source
221347	2014-11-15	Missouri	Springfield	2555 N. Glenstone	4	0	View Incident View Source
223651	2014-11-22	Ohio	Cleveland	1443 E 92nd St	4	1	View Incident View Source
121031	2014-04-02	Texas	Fort Hood	Motor Pool Road and Tank Destroyer Boulevard	4	16	View Incident View Source
223799	2014-11-22	South Dakota	Sisseton	Fourth Avenue	4	1	View Incident View Source
456893	2015-12-02	California	San Bernardino	1365 South Waterman Ave	16	19	View Incident View Source
423223	2015-10-01	Oregon	Roseburg	1140 Umpqua College Rd	10	9	View Incident View Source
359830	2015-06-17	South Carolina	Charleston	110 Calhoun Street	9	0	View Incident View Source
341622	2015-05-17	Texas	Waco	4671 S Jack Kultgen Fwy	9	18	View Incident View Source
390526	2015-08-08	Texas	Houston	2211 Falling Oaks	8	0	View Incident View Source
298122	2015-02-26	Missouri	Tyrone	18279 Highway H	8	1	View Incident View Source
418318	2015-09-17	South Dakota	Geddes	36705 379th Street	6	0	View Incident View Source
375022	2015-07-16	Tennessee	Chattanooga	4051 Amnicola Hwy	6	2	View Incident View Source
448419	2015-11-15	Texas	Tennessee Colony	800 block of An County Rd 2217	5	0	View Incident View Source
324424	2015-04-16	Arizona	Phoenix	4300 block of East Anderson Drive	5	0	View Incident View Source
289811	2015-02-07	Georgia	Douglasville	3640 Willow Tree Circle	5	2	View Incident View Source
412040	2015-09-10	Minnesota	Excelsior (Greenwood)	Channel Drive	5	0	View Incident View Source
339229	2015-05-12	Arizona	Tucson	800 block of West Calle Medina Road	5	0	View Incident View Source
379166	2015-07-22	Georgia	Suwanee	5500 block of Old Atlanta Road	5	0	View Incident View Source
353854	2015-06-07	Montana	Deer Lodge	Boulder Creek Road	5	0	View Incident View Source
276459	2015-01-09	California	San Francisco	Laguna St and Page St	4	0	View Incident View Source
390050	2015-08-07	Vermont	Barre (Berlin)	3182 Airport Rd	4	0	View Incident View Source
357164	2015-06-13	Ohio	Columbus	1623 E. Hudson Street	4	1	View Incident View Source
286810	2015-01-31	Georgia	Lagrange	113 Woodstream Trl	4	0	View Incident View Source
452007	2015-11-23	Ohio	Columbus	90 block of S. Terrace Avenue	4	1	View Incident View Source
333750	2015-05-03	Wisconsin	Menasha	Friendship Trail	4	1	View Incident View Source
374630	2015-07-15	South Carolina	Holly Hill	7050 Old State Road	4	1	View Incident View Source
296215	2015-02-22	Texas	Killeen	1706 Godman St.	4	1	View Incident View Source
312119	2015-03-24	Indiana	Indianapolis	3100 block of North Harding Street	4	0	View Incident View Source
446996	2015-11-13	Florida	Jacksonville	1300 block of South Shirley Oaks Drive	4	1	View Incident View Source
440743	2015-11-02	South Carolina	Pendleton	2217 Refuge Road	4	0	View Incident View Source
282956	2015-01-24	New York	Arverne (Queens)	231-11 148th Avenue	4	1	View Incident View Source
577157	2016-06-12	Florida	Orlando	1912 S Orange Ave	50	53	View Incident View Source
545525	2016-04-22	Ohio	Piketon	4077 Union Hill Rd	8	0	View Incident View Source
494378	2016-01-27	Virginia	Chesapeake	1401 N. George Washington Hwy	6	0	View Incident View Source
519541	2016-03-09	Pennsylvania	Pittsburgh (Wilkinsburg)	1304 Franklin Ave	6	2	View Incident View Source
508640	2016-02-20	Michigan	Kalamazoo	5581 Cracker Barrel Blvd	6	2	View Incident View Source
546022	2016-04-22	Georgia	Appling	3162 Johnson Drive	6	0	View Incident View Source
623195	2016-08-06	Pennsylvania	Reading (Sinking Spring)	51 Winding Brook Drive	5	0	View Incident View Source
577574	2016-06-11	New Mexico	Roswell	2300 block of Davis Ave	5	0	View Incident View Source
634819	2016-08-20	Alabama	Citronelle	Jim Platt Road	5	0	View Incident View Source
727759	2016-12-17	Illinois	Chicago (Roseland)	100 block of W 105th St	5	0	View Incident View Source
509897	2016-02-23	Arizona	Glendale	4812 West Sunnyside Ave	5	0	View Incident View Source
592207	2016-06-29	Nevada	Las Vegas	6100 block of West Lake Mead Boulevard	5	0	View Incident View Source
661703	2016-09-23	Washington	Burlington	201 Cascade Mall Dr	5	0	View Incident View Source
597756	2016-07-07	Texas	Dallas	800 Main St	5	9	View Incident View Source
565244	2016-05-15	Georgia	Moultrie	Rossman Dairy Road	5	0	View Incident View Source
512073	2016-02-26	Washington	Belfair	300 block of Horseshoe Rd	5	0	View Incident View Source
518436	2016-03-07	Kansas	Kansas City	3000 block of South 36th Street	5	0	View Incident View Source
719128	2016-12-05	New Mexico	Albuquerque	1532 Stagecoach Lane	4	1	View Incident View Source
590221	2016-02-19	Missouri	Edgerton	4100 block of Buena Vista Road	4	0	View Incident View Source
651957	2016-09-08	Texas	Del Valle	8330 Linden Rd	4	0	View Incident View Source
733176	2016-12-24	North Carolina	Wilson	2241 Banks Lane East	4	0	View Incident View Source
511436	2016-02-25	Kansas	Hesston	200 S Ridge Rd	4	14	View Incident View Source
668279	2016-10-01	Illinois	Pembroke Township	17250E Road	4	0	View Incident View Source
604762	2016-07-17	Louisiana	Baton Rouge	9611 Airline Hwy	4	3	View Incident View Source
686312	2016-10-27	Georgia	Jackson	600 block of Moccasin Gap Road	4	0	View Incident View Source
725323	2016-12-09	Texas	Channelview	15300 block of Market	4	0	View Incident View Source
676663	2016-10-15	California	Los Angeles	2918 Rimpau Blvd	4	11	View Incident View Source
610379	2016-07-23	Texas	Bastrop	202 Childers Drive	4	1	View Incident View Source
946496	2017-10-01	Nevada	Las Vegas	3950 Las Vegas Blvd S	59	441	View Incident View Source
980577	2017-11-05	Texas	Sutherland Springs	216 4th St	27	20	View Incident View Source
930569	2017-09-10	Texas	Plano	1712 West Spring Creek Parkway	9	1	View Incident View Source
853756	2017-05-27	Mississippi	Bogue Chitto	2871 Lee Dr	8	1	View Incident View Source
859875	2017-06-05	Florida	Orlando	2427 Forsyth Rd	6	0	View Incident View Source
987611	2017-11-14	California	Corning	17357 Stagecoach Rd	6	12	View Incident View Source
743995	2017-01-06	Florida	Fort Lauderdale	100 Terminal Dr	5	6	View Incident View Source
813821	2017-04-07	Texas	Houston	3829 Mount Pleasant St	5	0	View Incident View Source
868363	2017-06-15	New Mexico	La Madera	491 NM-111	5	0	View Incident View Source
800363	2017-03-22	Wisconsin	Rothschild	1133 E Grand Ave	5	0	View Incident View Source
920513	2017-08-24	Missouri	Saint Louis	10400 block of Balmoral Dr	4	0	View Incident View Source
807618	2017-03-30	Illinois	Chicago	2704 E 75th St	4	0	View Incident View Source
768243	2017-02-06	Mississippi	Yazoo City	11th Street	4	0	View Incident View Source
866933	2017-06-14	California	San Francisco	720 San Bruno	4	2	View Incident View Source
1018118	2017-12-31	New Jersey	Long Branch	635 Wall St	4	0	View Incident View Source
771826	2017-02-09	Mississippi	Jackson	3150 Robinson Road	4	0	View Incident View Source
813943	2017-04-07	Minnesota	Saint Paul	1600 block of English St	4	1	View Incident View Source
1025158	2017-01-27	Washington	Bremerton	Tenino Dr W	4	0	View Incident View Source
779582	2017-02-21	Mississippi	Toomsuba	Butts Road	4	0	View Incident View Source
952720	2017-10-05	Arizona	Casa Grande	400 block of W 13th Street	4	0	View Incident View Source
883058	2017-07-05	Maine	Madison	300 block of Russell Rd	4	1	View Incident View Source
832528	2017-04-30	Kansas	Topeka	4104 SW 28th	4	1	View Incident View Source
957562	2017-10-11	Ohio	Pedro	15497 SR 93	4	0	View Incident View Source
917820	2017-08-21	North Carolina	Whitakers	980 Fishing Creek Rd	4	0	View Incident View Source
1049217	2018-02-14	Florida	Pompano Beach (Parkland)	5901 Pine Island Rd	17	17	View Incident View Source
1249561	2018-11-07	California	Thousand Oaks	99 Rolling Oaks Dr	13	2	View Incident View Source
1241819	2018-10-27	Pennsylvania	Pittsburgh	5898 Wilkins Ave	11	7	View Incident View Source
1118785	2018-05-18	Texas	Santa Fe	16000 Hwy 6	10	13	View Incident View Source
1209006	2018-09-12	California	Bakersfield	660 Manwell Blvd	6	0	View Incident View Source
1037529	2018-01-28	Pennsylvania	Melcroft	1301 Indian Creek Valley Rd	5	0	View Incident View Source
1151584	2018-06-28	Maryland	Annapolis	888 Bestgate Rd	5	0	View Incident View Source
1160253	2018-07-09	Delaware	Wilmington	2709 Ferris Rd	5	0	View Incident View Source
1046961	2018-02-10	Kentucky	Paintsville	413 Mill St	5	0	View Incident View Source
1173476	2018-07-27	Texas	Robstown	603 East Ave J	5	0	View Incident View Source
1116705	2018-05-16	Texas	Ponder	610 Lone Star Park Ln	5	1	View Incident View Source
1233663	2018-10-15	Tennessee	Columbia	1075 Carters Creek Pike	5	0	View Incident View Source
1138324	2018-06-11	Florida	Orlando	4932 Eaglesmere Dr	5	1	View Incident View Source
1057518	2018-02-26	Michigan	Detroit	22700 Fenkell Ave	5	0	View Incident View Source
1254225	2018-11-13	New Mexico	Gallup	CR 1 and Defiance Draw Rd	4	1	View Incident View Source
1095043	2018-04-18	North Carolina	Asheville	73 Hansel Ave	4	3	View Incident View Source
1038429	2018-01-28	Pennsylvania	Reading	123 S 3rd St	4	0	View Incident View Source
1213926	2018-09-20	Maryland	Aberdeen	1501 Perryman Rd	4	3	View Incident View Source
1258804	2018-11-19	Pennsylvania	Philadelphia	5100 block of Malcolm St	4	0	View Incident View Source
1096826	2018-04-22	Tennessee	Antioch	3571 Murfreesboro Pike	4	3	View Incident View Source
1232288	2018-10-13	Texas	Taft	511 Wilburn St	4	1	View Incident View Source
1287286	2018-12-28	Missouri	Saint Charles	150 Whetstone Dr	4	1	View Incident View Source
1047761	2018-02-11	Michigan	Detroit	19432 Lamont St	4	3	View Incident View Source
1185520	2018-08-12	California	Clearlake	4786 Yarrington Ct	4	1	View Incident View Source
1204538	2018-09-06	Ohio	Cincinnati	511 Walnut St	4	2	View Incident View Source
1211659	2018-09-17	Maryland	Silver Spring	123 Amberleigh Dr	4	1	View Incident View Source
1466705	2019-08-03	Texas	El Paso	7101 Gateway Blvd	23	23	View Incident View Source
1410442	2019-05-31	Virginia	Virginia Beach	2405 Courthouse Drive	13	4	View Incident View Source
1467828	2019-08-04	Ohio	Dayton	419 E 5th St	10	17	View Incident View Source
1492441	2019-08-31	Texas	Odessa	8250 TX 191	8	23	View Incident View Source
1550546	2019-11-16	California	San Diego	2152 Flintridge Dr	6	0	View Incident View Source
1568230	2019-12-10	New Jersey	Jersey City	223 Martin Luther King Dr	6	3	View Incident View Source
1327321	2019-02-15	Illinois	Aurora	641 Archer Ave	6	6	View Incident View Source
1309114	2019-01-23	Florida	Sebring	1901 US 27 S	5	0	View Incident View Source
1428047	2019-06-21	California	Santa Maria	519 West Taylor St	5	0	View Incident View Source
1328562	2019-02-16	Mississippi	Clinton	1214 Foxhill Dr	5	0	View Incident View Source
1429810	2019-06-23	California	San Jose	568 Habbitts Court	5	0	View Incident View Source
1495192	2019-09-02	Alabama	Elkmont	25019 Ridge Road	5	0	View Incident View Source
1441721	2019-07-06	Missouri	Saint Louis	1921 Chambers Rd	5	0	View Incident
1312284	2019-01-26	Louisiana	Gonzales	42350 Church Point Rd	5	0	View Incident View Source
1521226	2019-10-07	Massachusetts	Abington	135 Centre Ave	5	0	View Incident View Source
1461352	2019-07-28	Wisconsin	Chippewa Falls	16964 54th Ave	5	2	View Incident View Source
1525476	2019-10-12	Illinois	Chicago	6733 W Irving Park Rd	5	0	View Incident View Source
1324279	2019-02-11	Texas	Livingston	3628 FM 3126	5	0	View Incident View Source
1418180	2019-06-08	Washington	White Swan	5151 Medicine Valley Rd	5	2	View Incident View Source
1539347	2019-10-31	California	Orinda	114 Lucille Way	5	3	View Incident View Source
1310397	2019-01-24	Georgia	Rockmart	319 Williamson St	4	1	View Incident View Source
1382711	2019-04-28	Ohio	West Chester	4637 Wyndtree Dr	4	0	View Incident View Source
1551531	2019-11-17	California	Fresno	5361 E Lamona Ave	4	6	View Incident View Source
1310775	2019-01-24	Pennsylvania	State College	1450 S Atherton St	4	1	View Incident View Source
1394330	2019-05-13	Missouri	Saint Louis	4047 Shreve Ave	4	1	View Incident View Source
1503192	2019-09-12	New Mexico	Albuquerque	1028 Lura Pl SW	4	2	View Incident View Source
1460448	2019-07-28	California	Gilroy	7050 Miller Ave	4	17	View Incident View Source
1537992	2019-10-30	Pennsylvania	Philadelphia	5026 Walton Ave	4	0	View Incident View Source
1512486	2019-09-21	Ohio	Cleveland	3616 East 144th St	4	0	View Incident View Source
1565216	2019-12-06	Florida	Pensacola	280 Taylor Rd	4	8	View Incident View Source
1515327	2019-09-29	Texas	Beaumont	4100 block of Highland Ave	4	0	View Incident View Source
1573754	2019-12-17	Montana	Great Falls	1701 10th Ave S	4	1	View Incident View Source
1520330	2019-10-06	Kansas	Kansas City	1013 Central Ave	4	5	View Incident View Source
1525062	2019-10-12	New York	Brooklyn	75 Utica Ave	4	3	View Incident View Source
1457165	2019-07-25	California	Canoga Park	21901 Roscoe Boulevard	4	2	View Incident View Source
1320286	2019-02-03	California	Palm Springs	E Sunny Dunes Rd and El Placer Rd	4	0	View Incident View Source
